# Supplementary material for: MurA-catalyzed synthesis of 5-enolpyruvylshikimate-3-phosphate confers glyphosate tolerance in bryophytes
Source: Proc Natl Acad Sci U S A. 2024 Nov 11;121(47):e2412997121. doi: 10.1073/pnas.2412997121 (PMC11588093; doi:10.1073/pnas.2412997121)
Supplement: Supplementary file 2 — Dataset S01 (TXT) [file pnas.2412997121.sd01.txt]

>sp|P0A749|Escherichia_coli_MurA
MDKFRVQGPTKLQGEVTISGAKNAALPILFAALLAEEPVEIQNVPKLKDVDTSMKLLSQL
GAKVERNGSVHIDARDVNVFCAPYDLVKTMRASIWALGPLVARFGQGQVSLPGGCTIGAR
PVDLHISGLEQLGATIKLEEGYVKASVDGRLKGAHIVMDKVSVGATVTIMCAATLAEGTT
IIENAAREPEIVDTANFLITLGAKISGQGTDRIVIEGVERLGGGVYRVLPDRIETGTFLV
AAAISRGKIICRNAQPDTLDAVLAKLRDAGADIEVGEDWISLDMHGKRPKAVNVRTAPHP
AFPTDMQAQFTLLNLVAEGTGFITETVFENRFMHVPELSRMGAHAEIESNTVICHGVEKL
SGAQVMATDLRASASLVLAGCIAEGTTVVDRIYHIDRGYERIEDKLRALGANIERVKGE
>sp|P0A6D3|Escherichia_coli_EPSPS
MESLTLQPIARVDGTINLPGSKSVSNRALLLAALAHGKTVLTNLLDSDDVRHMLNALTAL
GVSYTLSADRTRCEIIGNGGPLHAEGALELFLGNAGTAMRPLAAALCLGSNDIVLTGEPR
MKERPIGHLVDALRLGGAKITYLEQENYPPLRLQGGFTGGNVDVDGSVSSQFLTALLMTA
PLAPEDTVIRIKGDLVSKPYIDITLNLMKTFGVEIENQHYQQFVVKGGQSYQSPGTYLVE
GDASSASYFLAAAAIKGGTVKVTGIGRNSMQGDIRFADVLEKMGATICWGDDYISCTRGE
LNAIDMDMNHIPDAAMTIATAALFAKGTTTLRNIYNWRVKETDRLFAMATELRKVGAEVE
EGHDYIRITPPEKLNFAEIATYNDHRMAMCFSLVALSDTPVTILDPKCTAKTFPDYFEQL
ARISQAA
>sp|P70965|Bacillus_subtilis_MurA1
MEKIIVRGGQKLNGTVKVEGAKNAVLPVIAASLLASEEKSVICDVPTLSDVYTINEVLRH
LGADVHFENNEVTVNASYALQTEAPFEYVRKMRASVLVMGPLLARTGHARVALPGGCAIG
SRPIDQHLKGFEAMGAEIKVGNGFIEAEVKGRLQGAKIYLDFPSVGATENLIMAAALAEG
TTTLENVAKEPEIVDLANYINGMGGKIRGAGTGTIKIEGVEKLHGVKHHIIPDRIEAGTF
MVAAAITEGNVLVKGAVPEHLTSLIAKMEEMGVTIKDEGEGLRVIGPKELKPIDIKTMPH
PGFPTDMQSQMMALLLRASGTSMITETVFENRFMHAEEFRRMNGDIKIEGRSVIINGPVQ
LQGAEVAATDLRAGAALILAGLVAEGHTRVTELKHLDRGYVDFHQKLAALGADIERVNDE
SASEQENKEVVSDLNA
>sp|P19670|Bacillus_subtilis_MurA2
MEKLNIAGGDSLNGTVHISGAKNSAVALIPATILANSEVTIEGLPEISDIETLRDLLKEI
GGNVHFENGEMVVDPTSMISMPLPNGKVKKLRASYYLMGAMLGRFKQAVIGLPGGCHLGP
RPIDQHIKGFEALGAEVTNEQGAIYLRAERLRGARIYLDVVSVGATINIMLAAVLAEGKT
IIENAAKEPEIIDVATLLTSMGAKIKGAGTNVIRIDGVKELHGCKHTIIPDRIEAGTFMI
AGAAMGKEVIIDNVIPTHLESLTAKLREMGYHIETSDDQLLIVGGQKNLKPVDVKTLVYP
GFPTDLQQPMTALLTRAKGTSVVTDTIYSARFKHIDELRRMGANMKVEGRSAIITGPVEL
QGAKVKASDLRAGACLVVAGLMADGVTEITGLEHIDRGYSSLEKKLEGLGATIWRERMTD
EEIEQLQNS
>sp|P20691|Bacillus_subtilis_EPSPS
MKRDKVQTLHGEIHIPGDKSISHRSVMFGALAAGTTTVKNFLPGADCLSTIDCFRKMGVH
IEQSSSDVVIHGKGIDALKEPESLLDVGNSGTTIRLMLGILAGRPFYSAVAGDESIAKRP
MKRVTEPLKKMGAKIDGRAGGEFTPLSVSGASLKGIDYVSPVASAQIKSAVLLAGLQAEG
TTTVTEPHKSRDHTERMLSAFGVKLSEDQTSVSIAGGQKLTAADIFVPGDISSAAFFLAA
GAMVPNSRIVLKNVGLNPTRTGIIDVLQNMGAKLEIKPSADSGAEPYGDLIIETSSLKAV
EIGGDIIPRLIDEIPIIALLATQAEGTTVIKDAAELKVKETNRIDTVVSELRKLGAEIEP
TADGMKVYGKQTLKGGAAVSSHGDHRIGMMLGIASCITEEPIEIEHTDAIHVSYPTFFEH
LNKLSKKS
>tr|Q9L1U5|Streptomyces_coelicolor_MurA1
MTVNGADDVLLVHGGTPLEGEIRVRGAKNLVPKAMVAALLGSAPSRLRNVPDIRDVRVVR
GLLQLHGVTVRPGEEPGELVLDPTHVESANVADIDAHAGSSRIPILFCGPLLHRLGHAFI
PGLGGCDIGGRPIDFHFDVLRQFGAKIEKRADGQYLEAPQRLRGTKINLPYPSVGATEQV
LLTAVLAEGVTELSNAAVEPEIEDLICVLQKMGAIIAMDTDRTIRVTGVDELGGYTHRAL
SDRLEAASWASAALATEGNVYVRGAQQRSMMTFLNTFRKVGGAFEIDDEGIRFWHPGGRL
KSIALETDVHPGFQTDWQQPLVVALTQATGLSIVHETVYESRLGFTSALNQMGAHIQLYR
ECLGGSDCRFGQRNFLHSAVVSGPTKLEGADLVIPDLRGGFSYLIAALAAQGTSRVHGID
LINRGYENFMDKLVELGAKVELPGKALG
>tr|Q8CJP9|Streptomyces_coelicolor_MurA2
MADDYLVRIGRLIRDARQHRGWTQSQLAEALNTSQSAVNRIERGNQNISLEMIARIGEAL
DSEIVSLGYAGPMHLRVVGGRRLSGAIDVKTSKNACVALLCASLLNKGRTVLRRVARIEE
VYRLLEVLNSIGVRTRWINDGTDLEIVPPAELDMEAIDAEAAVRTRSIIMFLGPLLHRME
RFRLPYAGGCDLGTRTIEPHMIALRRFGLDVAATEGHYHAVVDRQVRPDRPIVLTERGDT
VTENALLAAARHDGVTVIRNASSNYMVQDLCFFLEALGVRVEGIGTTTLTVHGMPVIDAD
VDYSPSEDPVEAMSLLAAAVVTESELTVRRVPIEFLEIELAVLEEMGLDHDRTPEYFADN
GRTRLVDLTVRPSKLEAPIDKIHPMPFPGLNIDNVPFFAAIAASAQGQTLIHDWVYDNRA
IYLTDLNRLGGRLQLLDPHRVLVEGPTRWRAAEMMCPPALRPAVVVLLAMMAAEGTSVLR
NVYVINRGYEDLAERLNSIGAQIEIFRDI
>sp|Q9K4A7|Streptomyces_coelicolor_EPSPS1
MTVNPTHTALWPAPHASGAVDATVHVPGSKSVTNRALVLAALASEPGWLRRPLRSRDTLL
MAEALRTLGVEIEEGVGPEGTGEFWRVIPAGLRGPATVDVGNAGTVMRFLPPVATLADGA
VRFDGDPRSYERPLHGVIDALRVLGARIDDDGRGALPLTVHGGGALEGGPVEIDASSSSQ
FVSALLLSGPRFNQGVEVRHTGSALPSMPHIRMTVDMLRAVGAQVDTPESGGEPNVWRVT
PGALLGRDLTVEPDLSNAQPFLAAALVTGGKVVIPDWPSRTTQPGDRLREIFTDMGGSCE
LTDFGLVFTGSGAIHGIDVDLSEVGELTPGIAAVAALADSPSTLRGVAHLRLHETDRLAA
LTKEINELGGDVTETADGLHIRPRRLHGGVFHTYDDHRMATAGAVLGLAVEGVQIENVAT
TAKTLPDFPDLWTGMLGA
>sp|Q9L213|Streptomyces_coelicolor_EPSPS2
MSATPDPRLKAETLTIRTLTGFDETVRVLGSKSYTNRYLAIASLSGQETVIDNALLSDDT
VYFSRAIETFGHVTCDIDHATARIRVTPTGRPMRAPSEDIFVGGAGTPLRFLISMAGHAD
GTTIITGNARMQERPMGDLLKALPALGVDATAVRGNGSPPVRVVGGSFKGGATSISGAVS
SQFTSSLIINALRAQTDTEITISDDLVSKPYVEMTLAGLAEMGVSVDRDGYRRFTVPSGQ
QARGGQVTVEPDASGMSYFLAAAAILQSRVVIPGIGAGSHQGDVHLVQALERMGCRTEVG
DDSITVTGGPLRGIDIDMEAMPDVVPSLAIVAAYAEGTTRITNIASLRVKECDRIAAVTT
ELRKMGIDVEEHSDAMYITGGTPHGAVIDTYDDHRIAMTFAIGGLRTEGVVIKDPGCVAK
SFPAFWQTLDTLHPDLESTK
>sp|B1IBM3|Streptococcus_pneumoniae_EPSPS
MKLKTNIRHLHGSIRVPGDKSISHRSIIFGSLAEGETKVYDILRGEDVLSTMQVFRDLGV
EIEDKDGVITIQGVGMAGLKAPQNALNMGNSGTSIRLISGVLAGADFEVEMFGDDSLSKR
PMDRVTLPLKKMGVSISGQTERDLPPLRLKGTKNLRPIHYELPIASAQVKSALMFAALQA
KGASVIIEKECTRNHTEDMLKQFGGHLSVDSKKITVQGPQKLTGQKVVVPGDISSAAFWL
VAGLIVPNSRLVLQNVGINETRTGIIDVIRAMGGKLEITEIDPVAKSSTLTVESSDLKGT
EIGGALIPRLIDELPIIALLATQAQGVTVIKDAEELKVKETDRIQVVADALNSMGADITP
TADGMIIKGKSALHGARVNTFGDHRIGMMTAIAALLVADGEVELDRAEAINTSYPSFFDD
LESLIHG
>sp|B1IBM3|Streptococcus_pneumoniae_MurA
MRKIVINGGLPLQGEITISGAKNSVVALIPAIILADDVVTLDCVPDISDVASLVEIMELM
GATVKRYDDVLEIDPRGVQNIPMPYGKINSLRASYYFYGSLLGRFGEATVGLPGGCDLGP
RPIDLHLKAFEAMGATASYEGDNMKLSAKDTGLHGASIYMDTVSVGATINTMIAAVKANG
RTIIENAAREPEIIDVATLLNNMGAHIRGAGTNIIIIDGVERLHGTRHQVIPDRIEAGTY
ISLAAAVGKGIRINNVLYEHLEGFIAKLEEMGVRMTVSEDSIFVEEQSNLKAINIKTAPY
PGFATDLQQPLTPLLLRANGRGTIVDTIYEKRVNHVFELAKMDADISTTNGHILYTGGRD
LRGTSVKATDLRAGAALVIAGLMAEGKTEITNIEFILRGYSDIIEKLRNLGADIRLVED
>sp|B8GZB1|Caulobacter_vibrioides_MurA
MDRIAIIGGAQLNGTIPVSGAKNSAIKLMAASLLTDEPLRLTNMPRLADTRFLGKLLTRL
GVQVTESDGSDGQQTLLHAPEITSGFAPYDLVRQMRASFNVLGPLVARSGQAKVSLPGGC
TIGARPVDLHLQAIEALGAKIDLHEGYVYAQAPRGLKGAEIRFPFVSVGATEHAMLAAVL
ADGVSVIHNAACEPELVDLQECLNAMGAKVEGAGTPTVTITGVPRLHGATHAVIPDRIEM
GTYAVAAAMAGGEVRLSNARPGLIDALLDKLKEAGASVEETADGCIIRRNGQRLTAVDIE
TAPFPGFATDLQAQFMALMTTAKGESRIRETIFENRFMHAPELMRLGADISVSGGEARVR
GVDQLEGAQVMATDLRASVSLVIAGLVARGETTVSRIYHLDRGFERLEEKLGACGAQVRR
IKGDGEAEL
>sp|B8H6A8|Caulobacter_vibrioides_EPSPS
MSLAGLKSAPGGALRGIVRAPGDKSISHRSMILGALATGTTTVEGLLEGDDVLATARAMQ
AFGARIEREGVGRWRIEGKGGFEEPVDVIDCGNAGTGVRLIMGAAAGFAMCATFTGDQSL
RGRPMGRVLDPLARMGATWLGRDKGRLPLTLKGGNLRGLNYTLPMASAQVKSAVLLAGLH
AEGGVEVIEPEATRDHTERMLRAFGAEVIVEDRKAGDKTFRHVRLPEGQKLTGTHVAVPG
DPSSAAFPLVAALIVPGSEVTVEGVMLNELRTGLFTTLQEMGADLVISNVRVASGEEVGD
ITARYSQLKGVVVPPERAPSMIDEYPILAVAAAFASGETVMRGVGEMRVKESDRISLTAN
GLKACGVQVVEEPEGFIVTGTGQPPKGGATVVTHGDHRIAMSHLILGMAAQAEVAVDEPG
MIATSFPGFADLMRGLGATLAEA
>sp|Q55673|Synechocystis_sp._MurA
MLQVATPTATEETQTVIEIEGRASLKGEVRISGAKNSALAIMAGTILCSDDCRLSNLPAL
ADIDKMCQILAAIGVNLERDGDRLVVDSSNVGHGPAPYELVSQLRASFFVIGPLLSRLGM
TKVPLPGGCAIGTRPVDLHVRGLQAMGADVHIEHGVVNASIKGHSRRLTGAKIYLDYPSV
GATETILMAATLAEGETVIDNAAREPEIVDLANFCRSMGAQIRGDGSSRIIINGVEKLHS
TDFPIIPDRIEAATFLCAGAITHSEISLFPVVPDHLASAIAKLREIGPEVAIDAPDRVRL
IPRDLRGTDIETLPYPGFPTDMQAQFMALLAVSEGNSVVTETVFENRLQHVAELQRMGAN
IKLKGNAAFIQGVPFLSGAPVMSTDLRASAALVIAGLAAEGKTIVQGLRHLDRGYEDIEG
KLRKLGAKLTRIEQPVTL
>sp|Q59975|Synechocystis_sp._EPSPS
MALLSLNNHQSHQRLTVNPPAQGVALTGRLRVPGDKSISHRALMLGAIATGETIIEGLLL
GEDPRSTAHCFRAMGAEISELNSEKIIVQGRGLGQLQEPSTVLDAGNSGTTMRLMLGLLA
GQKDCLFTVTGDDSLRHRPMSRVIQPLQQMGAKIWARSNGKFAPLAVQGSQLKPIHYHSP
IASAQVKSCLLLAGLTTEGDTTVTEPALSRDHSERMLQAFGAKLTIDPVTHSVTVHGPAH
LTGQRVVVPGDISSAAFWLVAASILPGSELLVENVGINPTRTGVLEVLAQMGADITPENE
RLVTGEPVADLRVRASHLQGCTFGGEIIPRLIDEIPILAVAAAFAEGTTRIEDAAELRVK
ESDRLAAIASELGKMGAKVTEFDDGLEIQGGSPLQGAEVDSLTDHRIAMALAIAALGSGG
QTIINRAEAAAISYPEFFGTLGQVAQG
>sp|C3K8X4|Pseudomonas_fluorescens_MurA
MDKLIITGGARLDGEIRISGAKNSALPILAATLLCDGPVTVANLPHLHDITTMIELFGRM
GIEPVIDEKLSVEIDPRTIKTLIAPYELVKTMRASILVLGPMVARFGEAEVALPGGCAIG
SRPVDLHIRGLEAMGATIDVEGGYIKAKAPEGGLRGANFFFDTVSVTGTENIMMAAALAN
GRSVLQNAAREPEVVDLANFLIAMGANITGAGTDTITVDGVKRLHPATYKVMPDRIETGT
YLVAAAVTGGRVKVKDTDPTILEAVLEKLREAGAEITTGEDWIELNMHGKRPKAVNVRTA
PYPAFPTDMQAQFISLNAIAEGTGAVIETIFENRFMHVYELHRMGAKIQVEGNTAIVTGT
EKLKGAPVMATDLRASASLVISALIAEGDTLIDRIYHIDRGYECIEEKLQMLGAKIRRVP
G
>tr|C3KAY1|Pseudomonas_fluorescens_EPSPS1
MNQEPCTLSSQKTVTVTPPNAPLNGKVAPPGSKSITNRALLLAALAKGTSRLSGALKSDD
TRHMSVALRQMGVTIDEPDDTTFVVTGQGKLQLPPQPLFLGNAGTAMRFLTAAVATVEGT
VVLDGDDYMQKRPIGPLLETLGQNGIQVDSPTGCPPVTVHGVGKIKAKRFEIDGGLSSQY
VSALLMLAACGEAPIEVALTGKDIGARGYVDLTLDCMRAFGAQVEAVNDTTWRVAPGGYT
AHDYLIEPDASAATYLWAAEVLTGGRIDIGVAAQDFTQPDAKAQAVIAQFPNMQATVVGS
QMQDAIPTLAVLAAFNNTPVRFTELANLRVKECDRVQALHDGLNEIRPGLATIEGDDLLV
ASDPALAGTSCTALIDTHADHRIAMCFALAGLKVSGVKIQDPDCVGKTYPEYWNALGSLG
VQLTY
>tr|C3K6J8|Pseudomonas_fluorescens_EPSPS2
MVDVTALQPAVPMIGRLVVVGLGLIGGSFAKGLRESGLCGEVVGVDLDPQSRTLAVELGV
VDRCEADLALACQGADVIQLAVPILAMEKLLAVLAGMDLGQAILTDVGSAKGNVVRAAQQ
AFGGMPARFVPGHPIAGSEQSGVEASNAQLFRRHKVILTPLAQTDPAALAVVDRLWRELG
ADVEHMQVERHDEVLAATSHLPHLLAFGLVDSLAKRNENLEIFRYAAGGFRDFTRIAGSD
PVMWHDIFLANREAVLRTLDTFRSDLDALRDAVDAGDGHQLLGVFTRARVAREHFSKILA
RRAYMETAVNTDDLTFLANPGGRLSGRIRVPGDKSISHRSIMLGSLAEGVTEVEGFLEGE
DALATLQAFRDMGVVIEGPHHGRVTIHGVGLHGLKPAPGPIYLGNSGTSMRLLSGLLAAQ
RFDSVLTGDASLSKRPMNRVAKPLRDMGAVIETGPEGRPPLTIRGGQALKGLTYAMPMAS
AQVKSCLLLAGLYAEGKTAVTEPAPTRDHTERMLRGFGYPVAVEGATASLESGHALIATH
IEVPGDISSSAFFLVAASIAEGSELLLEHVGVNPTRTGVIEILRLMGADITLENQREVGG
EPVADLRVRAASLKGIEIPEALVPLAIDEFPVLFVAAACAEGRTVLRGAQELRVKESDRI
QVMADGLLALGVKCEPTPDGIIIDGGLMGGGDVHAHGDHRIAMAFSVASLRAAAPIRIHD
CANVATSFPNFLTLCAQVGIRVAQEAQL
>sp|C1DQ65|Azotobacter_vinelandii_MurA
MDKLIITGGHRLDGEIRISGAKNAALPILAATLLADTPVTVCNLPHLHDITTMIELFGRM
GVQPVIDEKLSVEMDASSIKTLVAPYELVKTMRASILVLGPMLARFGEAEVALPGGCAIG
SRPVDLHIRGLEALGAQIEMDGGYIKARAPAGGLRGGHFFFDIVSVTGTENIMMAAALAS
GRTVLENAAREPEVVDLANFLIGMGAQIKGAGTDTVVIEGVKRLGGGRYSVMPDRIETGT
YLVAAVATRGRVKLKDTDPTILEAVLLKLEEAGAQIDTGNNWISLDMKGNRPKAVNVRTA
PYPAFPTDMQAQFISMNAVAEGTGTVIETVFENRFMHVYEMNRMGARILVEGNTAIVTGV
PCLKGAPVMATDLRASASLVIAGLVAEGDTLIDRIYHIDRGYECIEEKLQLLGAKIRRIP
G
>tr|C1DRR2|Azotobacter_vinelandii_EPSPS
MSEHAFPTAAATQRKEPGVGRLVVVGLGLIGGSFAKGVRERGLCREVVGVDLDPHTRELA
VAQGVVDRCEEDLAVACRGAQVIQLAVPILAMEKLLGVLAGLALGDAVITDVGSSKGYVL
QAARRAFAGRPLNFVPGHPIAGSERSGVAAADSELFLHHKVILTPVQESEPQALALVDGL
WRGLGAVVERMAVERHDEVLAATSHLPHLLAFGLVDSLAKRNENLEIFRYAAGGFRDFTR
IAGSDPVMWRDIFLANREAVLRTLDVFRSDLDALRAAVDAGDGHQLLGVFTRARVAREHF
SKILARRAYVDAMHDNDLIYLALPGGHARGHIRVPGDKSISHRSIMLGSLAEGTTEVEGF
LEGEDALATIQAFRDMGVVIEGPHHGRVTVHGVGLHGLKAPPGPLYLGNSGTSMRLLSGL
LAAQPFDTVLTGDASLSKRPMNRVAKPLREMGAEIEAGPEGRPPLTIKGGRRLTGMHYQM
PMASAQVKSCLLLAGLYAGGETSVSEPAPTRDHTERMLRGFGYPVKVEGSKVTVESGHKL
QATQIEVPADISSATFFLVAATIAEDSELLLEHVGINPTRTGSIEILKLMGADITLENPR
EVGGEPVADIRVRSARLQGIEIPLDLVPLAIDEFPVLFVAAACAEGRTVLRGAEELRVKE
SDRIQVMADGLRALGVKAEPTPDGIAIEGGPIGGGEIYSHGDHRIAMSFSIASLRASAPI
RIHDCANVATSFPNFIALAKHVGIRVDEEGVS
>tr|A0A822V265|Agrobacterium_tumefaciens_MurA
MDRIRITGGNKLNGIIPISGAKNAALPLMIASLLTSDTLTLENVPHLADVEQLIRILGNH
GVDISVNGRRESQGEAYSRTVHFTCRTIVDTTAPYELVSKMRASFWVIGPLLAREGRARV
SLPGGCAIGTRPVDLFIEGLEALGATMEIDGGYINATAPKGGLIGAVYTFPKVSVGATHV
MLMAASLARGTTVIHNAAREPEVVDLAQCLTAMGAKIEGAGTSTITIEGVTSLSGARHRV
LPDRIETGTYAMAVAMAGGDVVLEGTRASLLDNALDTLRLAGATISDTETGLRVVRNGNG
IQPVDIVTEPFPGFPTDLQAQFMALMTRSQGVSHITETIFENRFMHVQELARLGAKISLS
GQMARIEGVSRLKGAPVMATDLRASVSLVIAGLVAEGETMVSRVYHLDRGFERLEEKLTR
CGALVERVSD
>tr|A0A822V2S7|Agrobacterium_tumefaciens_EPSPS
MIELTITPPGHPLSGKVEPPGSKSITNRALLLAGLAKGKSRLTGALKSDDTLYMAEALRE
MGVKVTEPDATTFVVEGTGVLQQPEKPLFLGNAGTATRFLTAAAALVDGAVIIDGDEHMR
KRPIMPLVEALRSLGVEAEAPTGCPPVTVCGKGTGFPKGSVTIDANLSSQYVSALLMAAA
CGDKPVDIILKGEEIGAKGYIDLTTSAMEAFGAKIERVSNAIWRVHPTGYTATDFHIEPD
ASAATYLWGAELLTGGAIDIGTPADKFTQPDAKAYEVMAKFPHLPAEIDGSQMQDAIPTI
AVLAAFNETPVRFVGIANLRVKECDRIRAVSLGLNEIRDGLAHEEGDDLIVHSDPALAGQ
TVDASIDTFADHRIAMSFALAALKIGGIAIQNPACVGKTYPAYWKALASLGVDYTEKESA
AEPQH
>sp|Q6LXY8|Methanococcus_maripaludis
MLVVKKTPYIKGILSAPPSKSYTHRAVICASLANGLSNLKNPLNGADCLSSAHACEMFGA
EIGLGNEKWIVMGSELKTPDNIVDIGNSGTTLRILTGISSQISNGYTVLTGDDSIRKRPM
QPLLDALKQLGLICFSTKNNGTAPIVVKSGKISSNVVEIRGDMSSQFITSLMMTLPFSED
DSEIILTTPLKSEPYLNITIDVLDKFGVKIGKIEEKNKSGYKIKGNQTYKPCDYTIEGDY
SSASYLVAAGVLLNSDIVIKNVFKDSKQGDREIIEIVKKMGADVEINDDNVKITGPYELN
GIEIDVTDIPDLVPTIAVLGCFAKGKTVVYNGEHVRLKECDRLAACTAELSKMGARIEEK
KDGLIITGVHKLNGAKLKTYHDHRLVMAFTIAGMLADGETIIEGEDSVKISFPDFVDKMK
SIGSNIKVI
>tr|A0A2A2HQQ4|Methanosarcina_spelaei_MurA
MCEYVIQQSQLHGKVKISGAKNSALRLLAASLLTKEKIELTNYPAKLLDAQIHVGMLEAL
GKNCEISEDKIIIYEKETPLSVLNWKKRSIRNTLLILGALVSRIGEAKVPLPGGCNLGER
KFDLHEMILRNMGAKVWIENDMLCAKAENGLKGTDIFLPIRSTGATENAIICGCLAEGIT
RVWNPHIRPEILDLVNFLSKMGAKIQVFGQEHIEITGVENLSGVKYSVIPDNMEAITWLI
ATVITGGDIEIVNFPFRDLEVPLIHLRESGAKYYIGDNSLIVRGGAPYPIEISTGPYPGI
NSDMQPLFAVYGACAKGSSKIIDLRFPGRYCYASELARMGLKYNINGNILEIIGGNQLNG
AQVRALDLRAGIALALAGLVANGETRISDAWQIERGYDNFMEKLISLGGNVRYG
>tr|A0A2A2HRB4|Methanosarcina_spelaei_EPSPS
MRVSIDKSLIKGEVFAPPSKSYTHRAVALAALSKESTIRHPLISADTLATVRASEMFGAS
VEREEDKLIIHGINGKPNVPDDVIDAANSGTTLRFMTAIAAFTDGVTVLTGDASLRTRPN
GPLLEVLNKLGVKACSTRGNERAPLVVKGGLKGKDVSIDGSISSQFISALLITCPLAENS
TTLSITGKLKSRPYVDVTLEMLELAGIKVHIDESNGTRFIIPGKQKYDFKDYTVPGDFSS
ASYLLAAAAMTNGSEITVKNLFPSKQGDKVIIEILRQMGADITWDKEAGNVTVKGGRQLK
ATTFDAGASPDLVPTVAVLAAVAEGTSRIENAEHVRYKETDRLRALATELPKLGVDLKEE
RESLTITGGKLHGAAVHGWDDHRIVMALSIAGMVAGSTTIDTTEAVSISYPGFFKDMCSL
GAKIKDIAEE
>sp|Q9HQC1|Halobacterium_salinarum_EPSPS
MPWAALLAGMHATVSPSRVRGRARAPPSKSYTHRALLAAGYADGETVVRDPLVSADTRAT
ARAVELLGGAAARENGDWVVTGFGSRPAIPDAVIDCANSGTTMRLVTAAAALADGTTVLT
GDESLRARPHGPLLDALSGLGGTARSTRGNGQAPLVVDGPVSGGSVALPGDVSSQFVTAL
LMAGAVTETGIETDLTTELKSAPYVDITLDVLDAFGVGASETAAGYRVRGGQAYAPSGAE
YAVPGDFSSASYLLAAGALAAADGAAVVVEGMHPSAQGDAAIVDVLERMGADIDWDTESG
VITVQRSELSGVEVGVADTPDLLPTIAVLGAAADGTTRITDAEHVRYKETDRVAAMAESL
SKLGASVEERPDELVVRGGDTELSGASVDGRGDHRLVMALAVAGLVADGETTIAGSEHVD
VSFPDFFEVLAGLGADTDG
>tr|A0A558G929|Haloferax_volcanii_EPSPS
MDAHVTPSRVAGRTRAPPSKSYTHRAVLAAGYSDEAVVRDALVSADTKATMRAVEAFGGS
VDRDGQTVEVAGFGGRPGTPDDVVNCENSGTTMRLVTGCAALGEGLTVLTGDASLRSRPH
GPLLDAVFDLDGRAESTRRNGQAPLVVGDGMTGGTVEIPGDVSSQFITALLMAGAVTEEG
IDVELTTELKSSPYVDITLELLADFGVEATRTDAGFSVPGGQSYAPEGGAYSVPGDFSSI
SYLLAAGAVAGAEGEDVVIEGARPSAQGDSAIVDIVRDMGATVDWDEDAGELVVSAADLT
GTTVDVGDTPDLLPTIAVLGAVADGDTVIENCEHVRFKETDRVSAMAEELAEMGANVTEQ
RDRLTIHGGETDLVGAAVDGRGDHRIVMSLAVAGLVADGETTIAGSEHVDVSFPNFFEAM
RDLGADVTEH
>sp|Q5JFT3|Thermococcus_kodakarensis_EPSPS
MIIRPVDEVRGELNAPPSKSYTHRAYFLALLAEGESTIENPLVCDDTLATIEAIRSFGAG
VDGKTVVPPEEPSPGFVYARESGTTARFSTALAGGIGGKTLIDGARRLRERPMDGLVKAL
KGLGAEVDGFSLPLTVKGPVKSGRVSVDASKSSQFVSGLLLLGAEVGLKVEARNPVSKPY
IEMTLRTMEAFGVEFEREGFSFEVYPGVKGTRYKVPGDYSTASFFLAAGALYGKVRVNNL
LREDVQADMAFLDALEEFGARVKRGRDYVKVEGGELKAVALDCSDFPDSFPILAVVAAYA
EGRSVIRARQLRFKESDRVRAMAVNLSRMGVKVRELEDGLEIEGGRPRGAKVETFNDHRI
AMAMSIAALGATGPSIIEDTESVSKSHPGFFDDLRRLLE
>sp|Q9V1H1|Pyrococcus_abyssi_EPSPS
MFGPVSVEMIIERVDEVRGKVKAPPSKSYTHRAYFLSLLADSPSKVMNPLISEDTIASLD
AISKFGAQVNGNKIIPPQELTPGKIDARESGTTARISLAVASLARGTSVITGKGRLVERP
FKPLVDALRSLKVKISGEKLPIAVEGGNPVGEYVKVDCSLSSQFGTAMLILASKIGLTVE
MLNPVSRPYIEVTLKVMESFGIEFERNGFKVKVHPGIRGSKFHVPGDYSSASFFLAAGAL
YGKVKVSNLVKDDPQADARIIDILEEFGADVKVGRKYVVVERNEMKPINVDCSNFPDLFP
ILAVLASYAEGKSVITGRQLRLKESDRVKAVAVNLRKAGIKVKELPNGLEIVGGKPRGFT
VESFNDHRIVMAMAILGLGAEGKTIIKDPHVVSKSYPSFFLDLRRVLNEG
>sp|Q8U0A0|Pyrococcus_furiosus_EPSPS
MLRIVPPKEIQGEVIAPPSKSYTHRGYFLSLLADEKSIVERPLISDDTLATIDAIRAFGA
DLIEEVVYPPEELRPNYIFARDSGTTARISIIVSSLAKGVSVIDGREQLRRRPMEDGVSS
LRMIGVEAIGKRLPVKVFGRGRISAKEVSIVAEKSSQFATGFLILAAKIGLKVEIVKPVS
KPYIEMTLKTMEEFGVKYDKAQENERLVIFVDPGVKGTKFKVPGDYSSAANFLVAGALYG
KIRVRNLMRDDVQADKEILNILREYGAKVKVKDEYVEVESNERNPLNVDCSNFPDLFPLL
AVLAAYAEGKSVIRGRQLRIKESDRIHAMAVNLSRAGIRVRELSDGLEIWGGQPKGFRGK
TFNDHRITMALAILALGAKGESIIPETKSIAKSYPNFFEDLMRVIK
>sp|C3MZF0|Sulfolobus_islandicus_EPSPS
MIVRIYPSEISGTIKAPQSKSLAIRLIFLSLFTRIHLHNLVLSEDVIDAINSVRALGVEV
KNNSEFIPPEKLEIKKKFIKLKGSGTTLRMLIPIVAAIGGEVTIDAEESLRRRPLKRIVE
ALTNYGISFSSSSLPLTITGKLSSYNIKISGDESSQYISGLIYALHILNGGSIEILPPIS
SKSYILLTVDLFNRFGSNVKFYGNKIHINPNNLVEFQGEVAGDYGLASFYALSALVSGGR
TTIVNLWEPKEYFGDHSIVKILKEMGATSEYLDGKWYVEAKDKYSSIKVNIDDAPDLAMT
IAGLAAIAEGTSEITGIERLRIKESDRIESIRKVLGLYGVGSEVKSNSILIFGINKRMLS
SPITDCLNDHRVAMMSSALALVNGGVITSAECVSKSNPNYWQDLLSLNAKISIE
>tr|R1DKI2|Emiliania_huxleyi_EPSPS
MPLPDLIEVVPLSPEALARLKAAPAQIAIPGSKSITNRAIVLAALGDGAVTLQGALWSED
TEAMTECMRTLGINVEVAADPLNAANRRITVHGCGGVVPPGGTEEAPTELFVANAGTAAR
FLTAMVCLGSGVYRLSGVPRMHERPQAELVRALRALGYRVDTPNERLPALVHGGGPRPGP
VLVSVSDSSQFASALLLSSARGGWVVSTPEGSNPDELPYVEMTRRLVETFPHGGGDFQVE
PDASSASYFHAANALFPDHLPVRVLACQPPKREGGTGWQIDAEFPRLAPTAAAEGDNGGG
DGDGGAAADPAKRAKLAPRVMTAIAIAPLASQPHAFASLGVLRKQECERVAALRDELRKC
KASVEEEVATDTLSIAPTAAASLGDATVATYHDHRMAMCFATLALKVRGIKIEGPRCVRK
TVPSFFQILAASPPSGLGVEVWECNAATGERLRRLEAPEDLFAA
>tr|B8BW66|Thalassiosira_pseudonana_EPSPS
MRTLSAAVTAVLFAPQMTTSFSVLPSSTQCHATSSLSAMTFDVDAEKNQLTVTPIATLEG
TVTLPGSKSLSNRCLLLAALSSGNTRVENLLESDDIRYMLEALDTLKVPVERDAIDKTSV
TVTGQAGPINSPTPEEVVELFLGNAGTAMRPLAAALCMGEGKFVLDGVPRMRERPISDLI
DGLKQLGADVSCVEETGCPPVTINASGLKGGKASISGKMSSQFLSSLLMASPAVDGDVTI
SIKDELISAPYVSLTIGLMKKFGVNVKIEGDMDGTPSFIIGADEKYTSPESILVEGDASS
ASYFLAGAAITGGTVTVRGCGSDSVQGDVAFANVMEQMGATVTWAPESITITRDPNTKLK
GVDVDCGKIPDAAMTLAVAALFAEGPTTIRNVYSWRLKETERMKAIVAECTKLGATVEEF
EDYCIIHPPKDNKVNENVVIETYDDHRMAMTFSLAACGGVNVIIHDPGCTGKTFPTYFEM
LGSIAS
>Mp5g14110.1_Marchantia_polymorpha_MurA
MMRAQMTSASSCWPVRNSSIPGLVAHNLSPPQVPGVQSDNGVFGSRTGLLVECLEVSGGS
KLSGHVGISGAKNSALAVLAGALCSEEELNLKMIPDLHDIQRMVQVLQSVGVKVKRSASG
LTVDASEIVSVEPCPEVVRKLRASFFVIGALVGRKGEAVVPLPGGCDIGARPIDLHVRGL
RALGAQVEIRQDKVYARASHGKRLVGGKFHLDYPSVGATETLMMAASLADGETVLSNVAQ
EPEVVDLAQFLISCGAKICGVGSSTLVIKGVKKLHSTDFTIIPDRIEAGTFLIAAAITRS
SISMSPIIPQHMTAVTNKLQEMGCKLRQTSQDSLLISPSQLLSSTSITTLPYPGFPTDLQ
PQFMTLMTSCIGRSVVKETVFESRMRHVEELQKLGAKVVVNKNVAVIRGIDCGSSLRGVP
VTATDLRAGAALVLAGLAADGTTHIEGINHIDRGYESFDQKLRLLGASVERLASLPVELV
TL
>A0A1Y1I274_Klebsormidium_nitens_MurA
MAVTAVQAAAGTLPSSTVRFDECCSLLSSLPGPHLQGSFTAAIGSGLAPSEGPDSRWRLR
WRERIGGYLERRPVRSPVSCSADRQWGAAVGESLYQSSLILPNAGTLTLAVPQVECLEVT
GGHALEGRVRISGAKNSALAVLAGALCCEEPVVLRMVPDLHDIKRMKQVLESVGATVKRG
HDGSDSCVLVDASELTSVEPCPDVVRKLRASFFVLGPLLARMGKAVVPLPGGCNIGARPI
DLHTNGLRALGAEVERKHGKIYAYAKNGRRLVGGHVHMDFPSVGATETIIMGAVLADGDT
TITNCAQEPEVRDLADFLNACGARIRFASNNTICIQGVKRLHSAEFTVIPDRIEAGTFLT
AAAITRSTISMSPVYPTHLAAVISKLQAIGCRIGPDMELGPHSVKIECPPNLRSSEINTL
PFPGFPTDMQPQLMALLTTCSGTSHITENVFESRMRHAEELQKLGAKIIVKGKEARVYGQ
DGGSSLYGVEVEATDLRAGAALVLAGLAAEGRTHIQGLHHVDRGYEQFDKKLRGLGAHIR
RLPCTPVELQDVLV
>A0A388K298_Chara_braunii_MurA
MDSVAEVRTVSLLSSGGSLGQGRSAVDDDGVRRGRFSHLEPTRVFVGQCGGKGASSVRPP
IGCKHVGGAVGGGGRGGGGGGAFAAAASRALKTPLLTRQLEKAKSFFPDAFHAGKSRRRP
AAGGKIYGPPCRLAQADGGGAAPRRERGGGVPRMMGPPRVDATYSTNLASTADAVLEPPP
LQGGRSAPPPQHHHQNLHHPSSQQQGGGSPASFSSASSSASLLTAAQQPALLAECLEITG
GGVLEGHVRISGAKNSALAVLAGALCCEEPLMLRMVPDLHDIRRMFQVLQSVGAKVTRGM
DGSESVVGIDASGLTSSEPCPDTVRKLRASFFVVGSLLARHGEAVVPLPGGCNIGARPID
LHVRGLEALGAREPEVVDLADFLISCGGHIKGAGTNCIVIQGVKRLHSTDFTIIPDRIEA
GTFLVAGAICRSEITMSPICVRHLTAVVSKMRSIGCNMRFDRPDSLTILPPYDNLRGTDV
TTLPYPGFPTDMQPQLMSLLCLCDGQSVVRETVFESRMRHVEELQKMGAKIKVTGSSAII
SGGDYGSSLYGAPVIATDLRAGASLVLAGLAAGGITHIEGVHHIDRGYEKLDEKLRLLGA
QIKRLSLIHI
>CepurR40.8G093500.1.p_Ceratodon_purpureus_MurA
MEAFRAPANFARRSCELLSPREASSCVRNGRVSGTHYCAYSRKQKNLQREACEAVLEGFRSSHSLVKLDIRRPLLWDNHAGCGGPAQEIGTAIARVSEEEQGILGVKGLSSHGGKSCSIASSRFRVGRSSINVRKSKLFDGFFKGRKQTCVPPICGVENGVASEVLVETFGSNIPSDTSGAVILPSASYIESSALHRTEHGSRSTNGTHTLAPSKDSVPGLGKHTEVSPFRPAQLVECFEVEGGIRLSGEVQISGAKNSALAILAGAICSEGQVHLQMIPDLHDIRRMLQVLQSVGVSVQRTSSGFMVDARDLTSVEPCAEAVRKLRASFFVIGSLLGRRGEAVVPLPGGCNIGARPIDLHVRGLEALGAKVEIRQGKVYARAQNGRNLIGGNFCLDYPSVGATETLMMAAALADGHSTLSNVAQEPEVVDLANFLISCGAFIKGAGTNTLSITGTRKLHGTEYKIIPDRIEAGTFLIAAAITRSAISMSPVIPKHLTSVVEKLRSIGCRVQQTRWNSLQISCNEVLRSCEVKTLPYPGFPTDLQPQLMSLLTTCSGQSLIEETVFEGRMRHAEELQKLGAQVKVSRNIAIINGKDTGSSLYGAPVLATDLRAGAALVLAGMSSDGTTHIEGVGHIDRGYERLDQKLRLLGASIRRLPCLPTELTL
>Sphfalx13G061700.1.p__Sphagnum_fallax_MurA
MDALMWAPATLATSASCLSSGNCSSDYSVARLGGQQSRAVAKEVGGFTSFRGWSALRSLEVVPVLGPLVGARTFASALLGGMLCGVVVDKFWSLGQESCGSGKFVERCLGGGEGGIGDGDHCVRGASNRIRSRSVSFSTEVEVATTSSGVRKEKETTRGIATDSRNISLGTVLNSPPSSVPSPPAGDIGFEPSDDSDTISTVLGSCRNSTVLLQQDSVLNSSHAHKLLEQENPLRVGPFVECLEIAGGRTLSGEVKISGAKNSGLAVLAGALCSEQQLCLRMIPDLHDIRRMFQVLQSVGVQVQRTPSGSIKVDASNITSVEPCPEAVRKLRASFFVIGALVGRKGEAVVPLPGGCNIGARPIDLHVRGLEALGAQVEIRQGKVHARAMNGKHLVGGHFCLDYPSVGATETLMMAAALADGKSTLSNVAQEPEVKDLADFLISCGAIIHGAGTNTLNITGRRKLHGTDYQIIPDRIEAGTFLIAAAITHSTINIAPVVPSHLTSVTSKLCAIGCHIQQTSSNGLKINSPQVLRSIDIRTLPYPGFPTDLQPQLMSLLTTCNGQSIVEETVFESRMRHVEELQKLGANVKVSQNIAIISGRDQGSSLYGAPVLATDLRAGAALVLAGMAAEGTTHIEGVSHIDRGYEKLDQKLRLLGASIQRFPCLPSELTILLRTRAFLVSQSTK
>Ceric.03G094400.1.p_Ceratopteris_richardii_MurA
MDCLSLRPHLSGGHSLDSVRTLALRFKLHTARQKKLLSFVKSTLYNISPCRLRIRCTLRTPTIISDLENSIPLLPVTSSRSDSFKVTGKCKLSGHVHISGAKNAALAVIAGSLCSSEDIRLRNIPNLLDVSIMLQILKSLGVYVHSSGNDVHINARELSTSEPCEKSVQKIRAGFFVLGALLGRNGEAVLALPGGCAIGTRPIDLHLRGLEALGARVEVRQGNVYAWVGGGSKRLKGGTFCMDFPSVGATESLMMAACLADGKSVLSNVAKEPEVTDLANFLISCGAKIDGVGSNTLVIQGVTKLHGADYTIIPDRIEAGTFLIAAAITRSSLTVSPTIPAHLTSVIRQLRNIGCKLTEPNSNMLQIVCSSSLNNLEVATGPYPLFPTDLQPQLMSLATTCIGQSIVKETIFEKRMGHVEELMKLGARINVTKNMAVIQGTSGLVGTKLKANNLRAGSALILAGMAADGVSIIEGVSHVDRGHEGLDHKLRLLGANIERLVGKHITV
>Pp3c19_10600V3.2.p_Physcomitrium_patens_MurA
MAVNLISANLSKKSCDFPQGCTSPRETSNCFRKTSAFGSPSLSGKHRNSQWEGFEVILQGLRSSHSLKKLERKQPLLRSSYTGYGSLVQDFGTAIARQSELETEQGNPGRGGSGSLGENSCTVSSPRIRVFHSGTILRNPKSFSGFWKNRKQFRVAPICGVDSGVASEVILEVPSTNLPSHTPGSVILQSASYIESLALPVTEQRNKSSKAIQTSNPVKKPVPDSEDLTEVNSSRPGQLVECFQVEGGRILSGDVQISGAKNSALAVLAGAICSEGQVHLEMIPDLHDIRRMFQVLMSVGVNVKRTSTGFMIDARHLTSVEPCPETVRKLRASFFVIGSLLGRKGEAIVPLPGGCNIGARPIDLHVRGLEALGAEVEIRQGKVFARAHNGKNLTGGSFCLDYPSVGATETLMMAAALADGYTTLSNVAQEPEVVDLANFLISCGACIQGAGTSTLSIKGSRKLHGTEYRVIPDRIEAGTFLIAAAITRSSISVNSVIPKHLTSVMEKLLTIGCRIQQTRSDSLHIDCTEMLRSCNVKTLPYPGFPTDLQPQLMSLLTTCSGQSLLEETVFEGRMRHAEELQKLGADLKVSGNIAIINGQGVGSSLYGAPVLATDLRAGAALVLAGMSADGTTHIQGVGHIDRGYEKLDKKFRLLGASIQRIRCLPAELTL
>Pp3c22_22050V3.2.p_Physcomitrium_patens_MurA
MNDPTTDLIYSSQSNRHQPPHTLERSSVSGKRRTISSSKRRGLDERDMHDVDERRRQSRGFSLGSRSRSLFRSAVLPLKHQRIGAYASNQAMNESQGWASPQHTSSCLRKHSDVGTSSLTHPLKNLNSQSGRFKAVFEGGRSSQFLRRFNRNQLLSWDSYTGHGGPAYKLGAANSRISEPEMKQGSSGSVGFSFERKNFRSIASIRVLGEHSSTNVCKSDSFNWVLKGRNRFCLTPICGVENRVALEVVLEAPPPNSPLHSPEAAALESASYLESLSSPRAELGNRSSKATQTLTSLKKTILHSSALTDMSPFRPGHLVECFEVEGRRRLSGEVNISGAKNSALAVLAGAICSEGQVYLEMIPDLHDVRRMFQVLQSVGVKVQRASSGFMIDAKDLTSVEPCSEAVRKLRASFFVIGALLGRKGEAVVPLPGGCNIGARPIDLHVRGLEALGADIEIRQGKVFGRALNGRNLTGGSFFLDYPSVGATETLMMAAALADGHTTLSNVAQEPEVVDLANFLNSCGACIQGAGTNTLSISGIRKLHGTEYCVIPDRIEAGTFLIAAAITRSSISMNPVIPKHLASVIEKLRTIGCQIQVTRSDSLRINCAEMLRSCNVKTLPYPGFPTDLQPQLMSLLTTCSGQSVLEETVFEGRMRQAEELQKLGAQIKMSRNIAIINGKETGSLLYGAPVLATDLRAGAALVLAGLSAEGTTYIEGISHIDRGYEKLDLKLRLLGASIQRAPCLPAELTLE
>v1.0|170490_Selaginella_moellendorffii_MurA
MAGLACSCLALNHHSWGNADGILSAWPSRSLHAHGIASRRVGSSGFSRRDLRFSRWTFACPTPAHAHAQAAPVIHEKNNLVSTNPSSLPPLTRAPASYPECLEIQGGTVLSGHVQISGAKNSALAVLAGALCTNDQVSLRMVPDLHDIRRMFQVLQSVGVRIRREACDIVIDSRHITSVEPCPDVVRKLRASFFVIGALVGRQGEALVPLPGGCNIGARPIDLHVRGLQALGAQVKIRLVMHGKVHARAANGSKLVGGSFCLDYPSVGATETLMMAAALADGKSTLYNVAQEPEVVDLAEFLNSCGANITGAGTKCLSVEGVPRLHGTSFTIIPDRIEAGTFLMAAAITRSSISMSRVVPRHLVAVVSKLQQIGCKIVQTAPDGLEVTCGSRLQSLDVTTLPYPGFPTDLQPQMSSLMTTCCGQSIVEETVFENRMRHVEELQKLRAKIRVSKNLAFISGKDQGSSLYGAPVLATDLRAGAALVLAGMAGEGVTTIEGVSHIDRGYEKLDVKLAKLGAKLTRKACLPSELTL
>gnl|onekp|QPDY_scaffold_2030759_Coleochaete_irregularis_MurA
SSPPRVVECFEIEGGARLEGHVTISGAKNSALAVLAGALCCNKPLTLRMIPDLHDVRRMFQVMESMGVKIRRGVDGSSTA
VSVDASSMTSVAPCPDAARKLRASLFVIGALVGRYGEAVVPLPGGCNIGARPIDFHVRGLRALNADVEIRQGKVHARARN
GRRLVGGFFHMDKPSVGATETLMMAACLAEGESILSNTAQEPEVVDLAHFLMSCGAKIKGAGTNCITIQGVPSLGGTDFT
VIPDRIEAGTFLVAAAVTRSTIHMSPVCPSHLTAVTDSLMEAGCRIVQTRPHALKIIAPPVLKGLNVTTGPHPGFPTDCQ
PQLMTLLTTCDGMSTIKETVFESRMRHVEELQKMGALIKVSGSTAIISGADQGSALYGAPVTATDLRAGASLVLAGMAAE
SLTQVKGVSHIDRGYEHLDEKLRMLGAQISRRPCLPAELDL
>gnl|onekp|SGTW_scaffold_2007131_Ginkgo_biloba_MurA
FVVSGGTTLSGHVHISGAKNSALAVLAGALCSTGISTLQMIPDLHDTRMMMQILRSIGVEVHRSGPEVVVNADNIKCVEP
CSEAVRKLRASFFVIGPLLARHGKAEVALPGGCNIGARPIDLHLRGLQALGARVEIRSVSANIFIWYSALGARVEIRQGK
VHAHAANGRRLVGGSFYLDYPSVGATETLMMAASLADGETTLSNVAQEPEVVDLAEFLNASGACIQGAGTSNLIIKGMKK
LHGTNFAIIPDRIEAGTFFIAAAMTRSSISMSPIVPSHLASVISKLEYIGCRVQPTGPDGLQISASKCLRGIDVTTLPYP
GFPTDLQPQFMTLLTTCSGQSVVEETVFEGRMRHVEELQKLGAKIRVSRNIALVNGKDQGSSLYGVPVEATDLRAGAALI
LAGMAGEGVTHIDGVSHIDRGYENIDAKSLGAKIERLPCLPSDLTLQ
>gnl|onekp|AZZW_scaffold_2004738_Chlorokybus_atmophyticus_MurA
ECLEVAGRAQLSGHVRISGAKNSALVVLAGALLCSEEVVLRSVPRLQDIRRMGQLLQSVGAKFQHDGHTAVIDASTLTSS
EPRADTVRQLRASFFVIGALLARTGEAVLPLPGGCNIGARPIDLHVRGLQALGADVQIKHGRVHAKASKLTGASFYLDFP
SVGATETLMMAAVLAEGESVFANVAQEPEVVDLANFLISMGAQIKGAGTNCIVVNGVKKLHPAEFTIIPDRIEAGTFLVA
GAITNSSLSLAPVIPQHLTAVISKLQACGCSVVPDGPDRLRIIPTESLRAADITTLPYPGFPTDMQPQFMSLLVHAQGVS
TIRETVFEKRMRHAEELQRLGANIKLSGSAATIYGRLDNKALWGAPVTATDLRAGAALVLAGMAAEGVTTIDGLEHIDRG
YELLDEKLRNLGADIRR
>gnl|onekp|KYIO_scaffold_2009312_Mesostigma_viride_MurA
ECLEVGGRAKLQGHVRISGAKNSALAVMAGALLCPEPLTLRMVPDLKDCHRMGKVLESVGCKFEMGADGPETCRIDASHL
TSCEPTASAVRKLRASFFAIGPLLARLGEAALPLPGGCNIGARPIDLHIKGLQALGAQIEISHGKVHARAKKLVGARIYM
DYPSVGATETLMMAACLAEGETTIWNVAQEPEVVDLADFLTTMGAIISGAGTNCISVTGVKRLHVTDFTIIPDRIEAGTF
LIAGAITNSTISLSPVIPRHITAIIAKLRPDQLRIEPAQRLMPVDITTLPYPGFPTDMQAQFMSLLLHADGMSTVRETVF
ENRLRHVEELQLMGANVKLVGNCASVYGQLATDAQRALFGVPVTATDLRAGAALILAGLAAEGVTVVEGMHHVDRGYQKL
DAKLRGLGADVRRIPC
>Solyc07g062543.1.1_Solanum_lycopersicum_MurA
MGTFCFCSSMTSKFNVPQVLPPLDPKLVVNGGSTLSGHVTVSGSKNSALPILAATLCCSGSSNLKNVPCLSDTRTMASILESLGAQVMSCGGDLVVNTDGIVSVEPDLSYIGKLRGGFFVIGPLLAKFGEATVGLPGGCDIGARPIDFYIHGLRALGATVELRDGKVQAHVSNGKGLTGASFRLGYPSVGATETLMMAACMAEGKTVISNAAQEPEIIDLAGFLTNCGAVVEGAGTDTLYITGRRKLYGCEYSIMPDRIEVGTYMLAAAITRSCISISPVPHSNLTCLLDKLSGAGCKILQLSDDTLVLSAVPRMIGDDLRGFNIKTNPFPGFPTDLQPLTMALLSTCKGVSVIEESVFENRMSH
>Solyc05T002200.1_Solanum_lycopersicum_EPSPS1
MAQISKMTQGIQTLYPNSKIHKPQVPTFLPSLPFGSKNLKKSVKCLWVLNKDSVLTTRSCSSSFRISASVATTQKPSEIVLQPIKEISGTVKLPGSKSLSNRILLLAALSEGTTVVDNLLSSDDIHYMLGALKTLGLQVEDDSGNQQAVVEGCGGLFPAAKESKEEIQLFLGNAGTAMRPLTAAVAVAGGNSRYVLDGVPRMRERPISDLVDGLKQLGAEVDCFLGTKCPPVRIVSKGGLPGGKVKLSGSISSQYLTALLMAAPLALGDVEIEIIDKLISVPYVEMTLKLMERFGISVEHNSSWDRFFVRGGQKYKSPGKAYVEGDASSASYFLAGAAVTGGTITVEGCGTNSLQGDVKFAEVLEKMGAEVTWTENSVTVKGPPRNSSGRKHLHAIDVNMNKMPDVAMTLAVVALFADGPTAIRDVASWRVKETERMIAICTELRKLGATVEEGPDYCIITPPEKLNMFQSPSMTLAARGKPSQTTLMSFSSTPSIEATSICSRVNVYCNRVENFPCMSKCKEY
>Solyc01T002708.1_Solanum_lycopersicum_EPSPS2
MAQISSMAQGIQTLSLNSSNLSKTQKGPLVSNSLFFGSKKVTQISAKSLGVFKKDSVLRVVRKSSFRISASVATAEKPHEIVLEPIKDISGTVKLPGSKSLSNRILLLAALSEGRTVVDNLLSSDDIHYMLGALKTLGLHVEDDNENQRAIVEGCGGQFPVGKKSEEEIQLFLGNAGTAMRPLTAAVTVAGGHSRYVLDGVPRMRERPIGDLVDGLKQLGAEVDCSLGTNCPPVRIVSKGGLPGGKVKLSGSISSQYLTALLMAAPLALGDVEIEIIDKLISVPYVEMTLKLMERFGVFVEHSSGWDRFLVKGGQKYKSPGKAFVEGDASSASYFLAGAAVTGGTVTVEGCGTSSLQGDVKFAEVLEKMGAEVTWTENSVTVKGPPRNSSGMKHLRAIDVNMNKMPDVAMTLAVVALFADGPTTIRDVASWRVKETERMIAICTELRKLGATVVEGSDYCIITPPEKLNVTEIDTYDDHRMAMAFSLAACADVPVTIKDPGCTRKTFPDYFEVLQKYSKH
>jgi|Cyapar1|17722|g17414.t1_Cyanophora_paradoxa_MurA
MPATLSAVAPANSSETDNSLIDTINVATKVIVPVAEQQEVLVVSGRRPLSGHVTISGAKNSALAIMAGAL
LSQEPLRLFNVPELGDVKRMGQILASMGCKVSISDDQDEAQALCIDPSTITSTCPPPDLVAQLRASFFVI
GSLVGRCGEARVPLPGGCNIGMRPVELHLRGLQTLGATVELEHGVVHAVAPKGGLQGAQIFLDYPSVGAT
ETLMMAACYANGETIIQNAAREPEVIDLANFCIALGAKITGAGTGTIVIQGVKKMHGCDYTIIPDRIEAG
TMLVAGAMTNSEITMGPVIPSHLSSVISKIEETGCRVVEDTPDTLRLVPAQRLRAIDIKTLPYAGFPTDM
QAQFMALTTVCKGRSVITETVFENRMQHAAELARMGGNIKVEGNVAIVTGVEDLSGARVTATDLRASAAL
VLAGLAAEGTTILQKLHHLDRGYDRFDLKLQKLGAAISRRTENVPPPR*
>jgi|Cyapar1|23388|g22894.t1_Cyanophora_paradoxa_MurA
MAVATAAFGDVGFAATAGLGLKRAVVGAWCTAESDRAAYAEPPQPPAPQPSTSRSVLSGRLSQSSFWGRK
TGRFVASAATRRFQHAGLPSTTCEYILGPNTNPKRVQTPAPTEEGVAKENPVVQDAPHKPAVEQQEVLLV
TGRHPLSGHSTISGAKNSALAILAGALLCPEPLRLYNVPPLGDVKRMGMIMSSLGCSVARCDGTDGDADC
LHIDASNLNSSAPPPDLVSMLRASFFVIGSLIGRFGHAEVPLPGGCNIGTRPVELHLRGLQALGCHVELH
NGTIYASTGPGGLKGANIFLDYPSVGATETLMMAACVAEGETVIENAAREPEVEDLANFYNALGANIQGA
GTNRIVITGVKKLHGGEYSIIPDRIEAGTMLIAGAITKSEITIGPVVPDHLASVIAKVEETGCRVITESP
NVLRLVPTQHLRAVDVKTLPYCGFPTDMQAQFMALTALCNGRSVVSETVFENRMQHAAELARMGADIKLE
GNIAVVTGVDSLVEGTTTVQKLHHLDRGYDQFDAKLRKLGAVISRVTEDVVEIC*
>lcl|Mp6g04140.1_EPSPS_Marchantia_polymorpha_EPSPS
MESLRAAAVSTQLKFPSACDVQSSRSARSARNVVVRFDRALGSLSLNRKAGLHAKSCADLPKTKTFKLKNLSQGCRASATAAPAAPVEEIELPPVKNISGTIKLPGSKSLSNRVLLLAALAEGTTVVDNLLDSDDVRYMVGALNQLGLKLTENWETKQIIVEGCGGLFPVGKEEQLVELFLGNAGTAMRPLTAAVAVAGGKAKYILDGVPRMRERPIGDLVEGMKQLGADVSCSETQCPPVHVNAAGGLPGGTVRLSGAVSSQYLTALLMAAPLAREDIEIVMVDELVSKPYVDMTLKLMERFGVKVERYGDWKRFSIKGGQTFKSPGTAYVEGDASSASYFLAGAAITGGKVTVEGCGSSSLQGDVNFAEVLGQMGCKVDWTEYSVSVTGPPVNKATGKRLKAIDVNMNAMPDVAMTLAVVALFADGTTAIRDVGNWRVKETERMVAIVTELGKIGAIVEEGQDYCIITPPEKLQDAAIDTYDDHRMAMAFSLAACGDSKIIIRDPGCTRKTFPDYFEKFAQFSSA
>AT1G48860.1_EPSPS_Arabidopsis_thaliana_EPSPS
MAQVSRICNGVQNPSLISNLSKSSQRKSPLSVSLKTQQHPRAYPISSSWGLKKSGMTLIG
SELRPLKVMSSVSTAEKASEIVLQPIREISGLIKLPGSKSLSNRILLLAALSEGTTVVDN
LLNSDDINYMLDALKRLGLNVETDSENNRAVVEGCGGIFPASIDSKSDIELYLGNAGTAM
RPLTAAVTAAGGNASYVLDGVPRMRERPIGDLVVGLKQLGADVECTLGTNCPPVRVNANG
GLPGGKVKLSGSISSQYLTALLMSAPLALGDVEIEIVDKLISVPYVEMTLKLMERFGVSV
EHSDSWDRFFVKGGQKYKSPGNAYVEGDASSASYFLAGAAITGETVTVEGCGTTSLQGDV
KFAEVLEKMGCKVSWTENSVTVTGPPRDAFGMRHLRAIDVNMNKMPDVAMTLAVVALFAD
GPTTIRDVASWRVKETERMIAICTELRKLGATVEEGSDYCVITPPKKVKTAEIDTYDDHR
MAMAFSLAACADVPITINDPGCTRKTFPDYFQVLERITKH
>LOC_Os06g04280.1_EPSPS_Oryza_sativa_EPSPS
MAATMASNAAAAAAVSLDQAVAASAAFSSRKQLRLPAAARGGMRVRVRARGRREAVVVAS
ASSSSVAAPAAKAEEIVLQPIREISGAVQLPGSKSLSNRILLLSALSEGTTVVDNLLNSE
DVHYMLEALKALGLSVEADKVAKRAVVVGCGGKFPVEKDAKEEVQLFLGNAGTAMRPLTA
AVTAAGGNATYVLDGVPRMRERPIGDLVVGLKQLGADVDCFLGTECPPVRVKGIGGLPGG
KVKLSGSISSQYLSALLMAAPLALGDVEIEIIDKLISIPYVEMTLRLMERFGVKAEHSDS
WDRFYIKGGQKYKSPGNAYVEGDASSASYFLAGAAITGGTVTVQGCGTTSLQGDVKFAEV
LEMMGAKVTWTDTSVTVTGPPREPYGKKHLKAVDVNMNKMPDVAMTLAVVALFADGPTAI
RDVASWRVKETERMVAIRTELTKLGASVEEGPDYCIITPPEKLNITAIDTYDDHRMAMAF
SLAACADVPVTIRDPGCTRKTFPNYFDVLSTFVRN*
>A0A2K1IIY4_PHYPA_EPSPS1_Physcomitrium_patens_EPSPS
MEALGLSSSAKVWSAGALGTRCELLSNQRLENHMVCVGKHTALPQRNSVASKCGVYELLK
AVEKKDRWGRKAFLKAGVARAHVAEKAASVEEITLQPIKTISGKIKLPGSKSLSNRTLLL
AALSEGETVVENLLDSEDVRYMIGALKTLGYDIHEDRAENRCVIKGSGGVFPVARDAEER
GQVVKLFLGNAGTAMRPLTAAVTAAGGNASYELDGVPRMRERPIVDLVMGLQQLGADVTC
TEDYPNCPPVLINAKGGLPGGTVRLSGKVSSQYLSALLMAAPLALGDVEIIMVDKLVSVP
YVDMTLRLMERFGVKVDRHDGWERFSIKGGQTYKSPGSAYVEGDASSASYFLAGAAVTGG
TITVEGCGTTSLQGDVKFAEVLEKMGATVQWGDHTVTVTGAPADFTTGKRLKAIDVDMNA
MPDVAMTLAVLGLFADGPVAIRDVENWRVKETERMRAIVDELTKLGAEVEEGQDYCIVTP
PKRITPAKVDTYDDHRMAMAFSLAACGDTAITIRDPGCTRKTFPTYFTELEKLCQH
>A0A2K1IVJ1_PHYPA_EPSPS2_Physcomitrium_patens_EPSPS
MKLSPQVNSLVSKVGAQDLLKAVEKRAQWGTHAFKTRVARAAVAEKMEEITLQPIKTISG
TIKLPGSKSLSNRTLLLAALSEGTTVVENLLDSEDVRYMVAALQTLGFKIEEDRAANRLV
IEGEGGVFPIARDAEKSGETVNLFLGNAGTAMRPLTAAVVAAGGNVSYVLDGVPRMRERP
IIDLVAGLQQLGADVKCTEEYPNCPPVIINDKSSGSKSKGGLPGGTVHLSGKVSSQYLSA
LLMAAPLALGDVEIVMIDKLVSVPYVDMTLRLMERFGVKVERHGGWERFSIKGGQTYKSP
GNAYVEGDASSASYFLAGAAVTGGTITVEGCGTSSLQGDVKFAAVLEKMGAKVEWTEHSV
TVTGAPVDPRTGKRLKSIDVDMNAMPDVAMTLAVLGLFSDGPVAIRDVENWRVKETERMR
AIVDELTKLGAEVEEGQDYCIVTPPKRITPAKIETYDDHRMAMAFSLAACGDVPITILDP
GCTRKTFPTYFTELEKLCQH
>A0A1Y1IKX4_KLENI_EPSPS_Klebsormidium_nitens_EPSPS
MAALAACLVQAEAASLGLFGRAGREAAFERRTGNGACAPPAGNAAGGWATASTPQPAFTQ
CSLPSSSTFLSGTILPRVTHAAGQRQRWRRRGHGVVASVAVEEELVIEPIRSIEGTVKLP
GSKSLSNRLLLMAALAQGRTRVENLLDSDDVRYMLGALTALGIELHETRQENRVEVTGCG
GVFPVAKQTAAEGEAAPAVELFLGNAGTAMRPLTAAVAVAGGHRRYVLDGVRRMRERPIL
DLVAGLRQLGADVHMLLGTSGPPVEVNAKGGLPGGKVGLSGAVSSQYLTALLMAAPLAAG
DTRIEIVDQLVSVPYVDMTLKLMSRFGVEVERDPAWRWFQVRGGQQYTSPATVYVEGDAS
SASYFLAGAAATGGTVTVEGCGADSLQGDIGFAGVLEQMGAHVEMTPHSVTVTGAPVNPA
TGRRLRGIDIDMNAMPDVAMTLAVLGLFADGPVAIRNVANWRVKETERMIAICTELRKLG
ATVEEGLDFCIVHAPGAVVPAAIDTYDDHRMAMAFSLAACGDARVTIRDPKCTRKTFPDY
FDVLASVTRR
>A0A5J4Z8J0_PORPP_EPSPS_Porphyridium_purpureum_EPSPS
MRRIAIGSDGSLINQAVFICCSKSEMTQSKVQLYTTVHRYVHLCTVVDVGDVRARLETRS
GWERADGGGRRGAERTMMAFALCGGAAACPAVRQGERRGLCGRPAPGTYAGGCNAAPARA
AWRTASPVAMSAAAGLESLRLEPIGKISGEIDLPGSKSLSNRMLLLAALARGTTVVENLL
DSDDVQYMLAALKELGVECSVDWAAKKAVVKGCAGAWPAAGAELFLGNAGTAMRPLAAAV
CAGHGTFVLDGTPRMRERPIKDLVDALQQLGAKVTCSDTGCPPVRVEANGLPGGVARVSG
KISSQYLSALLMVAPLAKSEVTLEIKDELVSVPYVLMTVNLMKRFGVHVEVNDEKTSFTI
PAGQSYQSPGTVFVEGDASSASYFSAGGAITGGPMKVLGCGSESIQGDIDFTRVLEKMGA
KVEWSANSITVSRDAGVKLRGVDVDCGDIPDAAMTLAVVALFADGKTAIRNVYNWRVKET
ERMKAIVTELRKLGAHVEEGHDYCIIDPPARINPDVAIDTYDDHRMAMCFSLAACAGVPV
VINDPKCTKKTFPTYFDELARVSS
>A0A388L719_CHABU_EPSPS_Chara_braunii_EPSPS
MAAITSAQLSRLGLGGREITPSLTSVDNSLSLACSALPTSGGAYAPEPLSVGAASTHFLV
GRAVSAPPAPHDTISLGSRPSSTSSGKGRLPRCSWVSRPSSPRSAAPPPFCADGAKVATT
CDRFPVSFRRRRIGASASADRAPCRDRSDGQVWRVTGKSAAAAAASTSTADRMAEIVLKP
IKSISGTVRLPGSKSLSNRLLLLAALAEGETSVENLLDSDDVRYMLAALKELGVPWSEDR
AANSVVVQGCAGRFPVGRRPEKEGTTRTSADQEEIKLFLGNAGTAMRPLTAAVAAAGGGA
RYVLDGVPRMRERPIGDLVDGLQQLGAKATCVLGSNCPPVAVDAQGGLPGGTVRLSGAVS
SQYLTALLLAAPLALGNVEIEMTDTLVSVPYVEMTLKLMERFGVKVERYGGWERFSIRGG
QTYKSPGVAFVEGDASSASYFLAGAAITGGSVLVEGCGTDSLQGDVKFAGVLERMGAKVE
WTAHSVRVTGADPDPSTGCRLRGIDVDMVSMPDVAMTLAVVAAFASGPTAIRNVGTWRVK
ETERMVAICTELQKLGARVEEGPDYCIIHPPEAIKSAEIDTYDDHRMAMAFSLAACGPSS
ITIRDPGCTSKTFPTYFDVFGELSSELQS
>40435_EPSPS_Cyanophora_parodoxa_EPSPS
MASQGSAFVTGIPTSAPADSRPSRVAAARRVAFFGESSDAMSLPQEAAPAAPSRPSRSSEVARCEAATAS
YPEQLVLRPIKTVNGVLDLPGSKSLSNRILLLSALSEGTTMVENLLDSDDVRMMVGALHTMKIPLEEDRA
AKKVKVTGCGGKWPVEGAELFLGNAGTAMRPLTAAVCLGKGRFVLDGIQRMRERPIIDLVDGLQQLGVKI
SCSETGCPPVVVEADGLPGGETRLSGAISSQFLSAILMAAPYAKGDVRIVIKDKLVSVPYVEMTVRLMER
FGVKVECADDYQSFLIRAGQRYVSPGTAFVEGDASSASYFLSLAAITGGSVTLKGCGTESLQGDVNYAKV
MEMMGARVEWTPHSVALTGTGELRGIDIDMNAMPAAMSLAVVALFAKGRTAIRNIYNWRVKETERMVAVA
TELRKLGATVEEGEDYIVIDPPAGGVHAAAIDTYDDHRMAMAFSLAACGDAEA
>GBI00027950_EPSPS_Ginkgo_biloba_EPSPS
PPANVVISNHFAREAQKPSSIFVGSCFPKECLNLEARNPARLFVAKNQKHLKGKINSIGVPRSSAATTEKAPKVEQIVLQPVKEINGTVRLPGSKSLSNR
ILLLAALSEGATIVDNLLDSDDVRYMLGALKALGLNVQEERESNRAIVEGCAGLFPVGKTGQKEVELFLGNAGTAMRPLTAAVTAAGGKARYILDGVPRM
RERPIGDLVVGLKQLGADVGCVLNTDCPPVYINANGGLPGGTVKLSGSISSQYLTALLMTAPLALGDVQIEIIDKLVSIPYVEMTLKLMERFGVTVDRHD
GWEHFSIKGGQVYKSPGKAFVEGDASSASYFLAGAAITGGTVTVEGCGTSSLQGDVKFAEVLEKMGAKVTWSDNSVTVTGPPVKASRRKHLHGIDVNMNK
MPDVAMTLAVVALFADGPTAIRDVANWRVKETERMLAICTELRKLGATVEEGPDYCIITPPERLNVTSIDTYDDHRMAMAFSLAACGDVPVTINDPGCTR
KTFPDYFDVFGRVAQHQFE*
>tr|A0A1S4CK49|Nicotiana_tabacum_MurA
MASKFNPLQYHPPPNTCACLIQDPKQLTPSPKTLIQDPKLVINGGSTLSGHVSISGSKNS
ALPILAATLCCSGSSNLKNVPCLSDTRTMASILKSLGAQVTTFNGEIVVNTDGLLSLEPD
STEIGKLRGGFFVLGPLLARFGEATVGLPGGCDIGARPIDLYIHGFQALGATVELRDGKV
QAHVSNGKGLTGASFRLDCPSVGATETLMMAACLAEGNTVISNAAQEPEIIDLAGFLTNC
GAVVEGAGTDTLYISGRRRLYGSEYSIMPDRIEAGTYMLAAAITRSYISMSPVIYSNLTC
LLDKLSCAGCKILQLSDDTLELSAVPGATRDNLQGFSIKTHPFPGFPTDLQPLTMALLST
CKGISVIEETVFENRMSHVTELQKFGAKIQVCGSTALVFGKGNASSLCGSQVIATDLRGG
MSLVLAGLAAEGCTEISGISHVDRGYESLEMKLQGLGANVTRMTSSSGPS
>sp|P23981|Nicotiana_tabacum_EPSPS1
MAQISSMGQGIRTPNLNSYLPKTQKVPLFSHSIFIGSKKITQNSAKSLWVSKEDSVLRVA
KSPFRISASVVTAQKPNEIVLQPIKDISGTVKLPGSKSLSNRILLLAALSKGRTVVDNLL
SSDDIHYMLGALKTLGLHVEDDNENQRAIVEGCGGQFPVGKKSEEEIQLFLGNAGTAMRP
LTAAVTVAGGHSRYVLDGVPRMRERPIGDLVDGLKQLGAEVDCFLGTNCPPVRIVSKGGL
PGGKVKLSGSISSQYLTALLMAAPLALGDVEIEIIDKLISVPYVEMTLKLMERFGVSVEH
TSSWDKFLVRGGQKYKSPGKAYVEGDASSASYFLAGAAVTGGTVTVEGCGTSSLQGDVKF
AEVLEKMGAEVTWTENSVTVKGPPRNSSGMKHLRAVDVNMNKMPDVAMTLAVVALFADGP
TAIRDVASWRVKETERMIAICTELRKLGATVVEGSDYCIITPPEKLNVTEIDTYDDHRMA
MAFSLAACADVPVTIKDPGCTRKTFPNYFDVLQQYSKH
>sp|P23281|Nicotiana_tabacum_EPSPS2
LTAAVAVAGGNSRYVLDGVPRMRERPIGDLVDGLKQLGAEVDCFLGTKCPPVRIVSKGGL
PGGKVKLSGSISSQYLTALLMAAPLALGDVEIEIIDKLISVLYVEMTLKLMERFGISVEH
SSSWDRFVVRGGQKYKSPGKAYVEGDASSASYFLAGAAVTGGTVTVEGCGTSSLQGDVKF
AEVLEQMGAEVTWTENSVTVKGPPRNSSAMKHLRAIDVNMNKMPDVAMTLAVVALFADGP
TAIRDVASWRVKETERMIAICTELRKLGATVEEGPDYCIITPPEKLNVTEIDTYDDHRMA
MAFSLAACADVPVTINDPGCTRKTFPNYFDVLQQYSKH
>sp|P9WJM1|Mycobacterium_tuberculosis_MurA
MAERFVVTGGNRLSGEVAVGGAKNSVLKLMAATLLAEGTSTITNCPDILDVPLMAEVLRG
LGATVELDGDVARITAPDEPKYDADFAAVRQFRASVCVLGPLVGRCKRARVALPGGDAIG
SRPLDMHQAGLRQLGAHCNIEHGCVVARAETLRGAEIQLEFPSVGATENILMAAVVAEGV
TTIHNAAREPDVVDLCTMLNQMGAQVEGAGSPTMTITGVPRLHPTEHRVIGDRIVAATWG
IAAAMTRGDISVAGVDPAHLQLVLHKLHDAGATVTQTDASFRVTQYERPKAVNVATLPFP
GFPTDLQPMAIALASIADGTSMITENVFEARFRFVEEMIRLGADARTDGHHAVVRGLPQL
SSAPVWCSDIRAGAGLVLAGLVADGDTEVHDVFHIDRGYPLFVENLVSLGAEIERVCC
>sp|P9WPY5|Mycobacterium_tuberculosis_EPSPS
MKTWPAPTAPTPVRATVTVPGSKSQTNRALVLAALAAAQGRGASTISGALRSRDTELMLD
ALQTLGLRVDGVGSELTVSGRIEPGPGARVDCGLAGTVLRFVPPLAALGSVPVTFDGDQQ
ARGRPIAPLLDALRELGVAVDGTGLPFRVRGNGSLAGGTVAIDASASSQFVSGLLLSAAS
FTDGLTVQHTGSSLPSAPHIAMTAAMLRQAGVDIDDSTPNRWQVRPGPVAARRWDIEPDL
TNAVAFLSAAVVSGGTVRITGWPRVSVQPADHILAILRQLNAVVIHADSSLEVRGPTGYD
GFDVDLRAVGELTPSVAALAALASPGSVSRLSGIAHLRGHETDRLAALSTEINRLGGTCR
ETPDGLVITATPLRPGIWRAYADHRMAMAGAIIGLRVAGVEVDDIAATTKTLPEFPRLWA
EMVGPGQGWGYPQPRSGQRARRATGQGSGG
>tr|B8HYB2|Cyanothece_sp_MurA
MQTQETPTTLLSDLSEPVSPLQANKPVLQIWGHQPLQGQVRISGAKNSALVLMAGALLAS
EGCRLRNVPALADIASMGEILLALGVKLQRDGDALDIDASHLKHYQAPYELVSQLRASFF
AIGPLLARLGIAKVPLPGGCAIGARPVELHVRGLQALGADVQIEHGVVTAYTRKLRGARI
YLDYPSVGATETLMMAATLAEGETLIENAAQEPEVVDLANFCRAMGAKIRGAGTNTISIV
GVPRLHGADYQIIPDRIEAGTFLLAGAITQSEISLSPVIPDHLTPVIAKLQAMGARIISD
TPNTLRIIPAAVHTGTDIETYPYPGFPTDMQALFMTLLAVSEGDSLVTETVFENRFGHVP
ELNRMGADIRLKGSHAFIRGVPFLSGAPVVATDLRAAASLVLAGLAAEGQTTIQGLHHLD
RGYENLEGKLLQLGAKLQRVSTNPSTV
>tr|B8HMP2|Cyanothece_sp_EPSPS
MTSVLVVQPPETWMIQPPGDRSLTPATISLRGTLSVPGDKSISHRALMLGALAEGETQIQ
GLLLGEDPRSTAACFRALGAEISALNSELVRVKGIGLGQLLEPEEVLDAGNSGTTLRLML
GILASHPHRFFTVTGDRSLRSRPMKRVVTPLQEMGAMIWGRQSGSLAPLAVQGQQLRSIR
YSSPIASAQVKSCLLFAGLMIEGETTVSEPALSRDHSERMLRAFGAQIEVDPHSHSVTVV
GPAKLQGQSVIVPGDISSAAFWLVAAAIAPDAELVLENVGVNPTRTGVLEVLEQMGAEIK
QENHRLVAGEPVADLRVRSSTLKACQIGGDLIPRLIDEIPILAVAATFARGTTVIRDAAE
LRVKESDRITALASQLSRMGAQVRELPDGLEITGGTPLTGAEVDSLGDHRIAMSLAIAAL
QARGTTWIKGGEVAAISYPDFAPTLQRLYSP
>sp|O51428|Borreliella_burgdorferi_MurA
MHSYIVEGGYKIGGQITASGNKNAALPCILAALLTDEEVILENIPNINDVKVVLDILNDI
GADIAREGNTLKIKVLNIVKTEIDSSFTDLIRASILLLGPFVSRFGKIDMALPGGDVIGK
RRLDTHFYGLCKLGAKLSTKDRRIVLKANKLVGAEMFLDEASVTATENIIMAAVLAEGNT
VIMNAACEPHVQDLCNMLNSMGANILGIGSNVLEIKGVKKLSGTVFRIGADFMQVGSLIS
LAALTGGELEIKKADPQHFRLIRHVYSRLGINFEYDRENVYVRNKQELKVKLDFGGHIPK
IDDGPWPAFPTDLMSIIVVTATQVEGTVLVFEKMFESRMFFVDKLIKMGARIVLCDPHRV
VVTGKSSLKGNVLSSPDVRAGMSLLIAAFVAEGRSEIQNVYQIERGYEDVVNKLINLGAK
IKKVKSQ
>sp|Q3KLP3|Chlamydia_trachomatis_MurA
MPGIKVFGETVLRGSVRVSGAKNATTKLLVASLLSDQRTILKNVPNIEDVRQTVDLCRVL
GAIVEWDQQAQVIEIHTPRILLSKVPPQFSCVNRIPILLLGALLRRCPYGIFVPILGGDA
IGPRTLHFHLEGLKKLGAEIVISDEGYWASAPNGLVGAHITLPYPSVGATENLILASVGA
QGRTIIKNAALEVEIIDLIVFLQKAGMEITTDNDKTIEIFGCQDFYSVEHSIIPDKIEAA
SFGMAAVVSQGRIFVEQARHEHMIPFLKVLRSIGGGFSVHENGIEFFYDKPLKGGVLLET
DVHPGFITDWQQPFAVLLSQSEGCSVIHETVHENRLGYLKGLVKMGAHCDLFHECLSAKS
CRYSTGNHPHSAVIHGPTPLQATDLVIPDLRAGFAYVMAALITEGGASWIENTEMLDRGY
TDWRGKLERLGAKVLARDSVSVYV
>sp|Q3KLZ0|Chlamydia_trachomatis_EPSPS
MVSSNQDLLISPSIPYGEIAVPPSKSHSLRAILFASLSKGTSIIENCLFSPDSQAMLTAC
EKMGAHVRRIGDSLHIQGNPDPHHCHPRYFHMGNSGIALRFLTALSTLSPTPTLITGSHT
LKRRPIAPLLSSLKQLGAHIRQKTSSSIPFTIHGPLSPGHVTISGQDSQYASALAITAAL
APYPLSFSIENLKERPWFDLTLDWLHSLNISFLRDQDSLTFPGGQSLESFSYSVPGDYSS
AAFLASFGLLSSSSKPTILRNLSSQDSQGDKLLFSLLKQLGAHILIGKHHIEMHPSSFSG
GEIDMDPFIDALPILAVLCCFAKNPSRLYNALGAKDKESNRIEAIAHELQKMGGSVHPTR
DGLYIKPSRLHGAVVDSHNDHRIAMALAVAGVHASSGQTLLCNTQCINKSFPYFVIAAQT
LHANVRHYQADFPLRSSFCR
>tr|R7HIM8|Mycoplasma_sp_MurA
MKYIKINGGKPLQGEISIGGAKNSAVALIPAALLANSKCRIEKIPDISDKDALFDILKVL
NVDFKFNDKEVIIDPTNLKNVLIPEDLSNKLRASYYFMGVLLAKFKKVEIFFPGGCNIGQ
RPIDLHLKGFEALGAKISHDEDTHKYTLEAKNLKGTRINLDFASVGATINIMFAASMAEG
ITTISNAAKEIEIINIAQFLNKMGAKIEGAGTSVITIEGVKKLNGANIDVIPDRIEAGTY
LMIGAMIGNNLTVSGVIPSQIEALFDKFDDMGIKYLIEGNKVTISKCDNIKPINIKTLVY
PGFPTDLGQPISVLLTQANGTSYFEETIWENRMQHVKYLNKMGANITLKDNSHSIIIGPS
KLKGCEINATDLRGGAALVMAGLIASGTTKITNIEYILRGYENLAKKLKQVGADIEIIDE
D
>jgi|MicpuC2|36311_Micromonas_pusilla_MurA
MAPGATGASAAVARLARAPAAPRRVARARAPPPARARVAFRARAAVFSEEDAPSTRAASSRSARSSASSSSSSSSSSSSS
SHGAADSGGYLAVSPCASLRGVVPIAGAKNAVLALLAGALACGDEVVLRDVPIGLADVRAMIDVLRSVGARVDVGGEDAN
TANTPSSGVVVVHARAEDLRASPSADAVAKLRASFFAAGPILARAGRVSMPLPGGCAIGARPVDLHLDGFRALGAVVEVT
SRGVVEARAIARDGKLRGAGTHVMRFPSVGATHAIVMAASLAVGDTTIVNAAAEPEIEDLAAMLNASGAKIRGAGTSVIT
IEGVGVAGSGEKGDGGGGGTGRGGLGGCAHDAIPDRIEAGTMLVVAACVGSTLTLSPVIPEHMTATTALLIDAGCSIDVG
DEVGGESKSKSNSNSNSNSTSRRRSMTITPPPRGGLRAVDFTTAPYPGVPTDMQPQLCVLNACAEGVAIVRETVFESRWS
HVPELRRMGVECDFVDADGDDAVANANANANANAGRALRIVGVGARGLRRADVRGSDLRASAALIVAGLAGPTRVAGLAH
LDRGYEGLDAKLRGVGADVERRPVPPRK
>jgi|MicpuC2|45646_Micromonas_pusilla_EPSPS
MPVVGFLSFSFSGRRFRLPSSPASAGTLEKLYLEPIKKIEGTVTLPGSKSMSNRILLLSALAEGKTKVLNLLDSDDIRYM
VDALKQLGLEITEDRANNILEIEGCAGKIPVKGAELFLGNAGTAMRPLTAAVAAAGDGTFILDGVERMRERPIEDLVDGL
KQLGVDAECTMGTGCPPVKVVANGLPGGRVELKGSVSSQYLTALLMSAPLSTGDIEIVITDILVSKPYIDMTVKLMERFG
VEVGVFDDMQRFVVKGGQTYKSPGEAFVEGDASSASYFLAGATITGGKVKVIGCGTDSLQGDTKFADTMGLMGAKVEWGK
NDVTVTGPGGKLKAIDVNMNAMPDAAMTLAVAALYADGVTTIRDVASWRVKETERMIAICTELRKLGCDVFEGEDYCVIT
PPASGKINEGIDVDTYDDHRMAMAFSLAACGGVGVTINDPTCTKKTFPNYFDALAEVCV
>jgi|Ulvmu1|457|UM001_0464.1_Ulva_mutabilis_MurA
MYGAARWQGQPCRCVHTAPACRPRHATCSASTAIPNVECAATTSAASYKIRGGQALHGTLTVSGSKNSAL
AVITASLLAASETTLHNVPNLQDVRSTVSILQSLGVRVQHETGPFDGTLTLDTSQLLAAHPPDSLVQQTR
SSFLLVGPLLARLGSVSHVSIAQPGGCRLGSRPVDLHLHVLKSMGVCVRRHNDRFHFTLQGSLMGAHIHI
GYPSVGATCMFLLTAAAARGPSTLENAAHEPEVQDLAHMLSCMGADIRGAGTSRLKVHPPARLHGCDCTI
MPDRIEAGTFMAAAAATGSCLVVEPVVPAHMHAVIDTMQAAGCRVDLSPLHCAAGETPPGLWQQHRAVIE
PQAGPLRAVDVFAEPFGGFPTDLQPQFTAVMAASGGSAVVTDTVFEDRMGHVRMLRAMGADIECRSKREV
VVHGVGRRPVPQLRGVAGLHAADLRAGAALVLAALAAEGESRIDNVGQISRGYAGMHAKLAGVGARIAME
TQGRTTFVSETF
>jgi|Ulvmu1|4501|UM002_0227.1_lva_mutabilis_EPSPS
MYCDLARYPVNQTVDAKCGVAKASLCSSSCTAASPTPDRYCTIKSMLASTRAVSAGHVVLFRQPLQPTLR
RDQRSSTLRSPLRVPQHVQAVASGEKLVVEPIKKISGEVRLPGSKSLSNRALLLAALAEGTTVVENILDS
DDIRYMVGALKQLGVELEEDWPNSQLTVRGCAGVFPSSGAELYLGNAGTAMRPLTAAVAAAGRGEFVLDG
VERMRERPIADLVDGMVQLGVDAECTLGTGCPPVRVRAAGLPAGKISISGAVSSQYLTALLMAAPLATEE
QGIEITIKDELVSKPYVEMTIKLMEKFGIVVNRVDGLQKLHIPGMQTYQTPGSVFVEGDASSASYFLAGA
TMTGGKIRVVGCGSESVQGDVRFAEVMRLMGAHVEYEPNAITLTGPELPLKNFDHNCNDIPDAAMTAAVA
ALLADGPTAIRDVYNWRVKETERMKAIVNELTKLGAKVEEGEDYCIITPPEGGKINEGVEIETYDDHRMA
MAFALAACCGTPVTILDPKCTKKTFPSYFDVLDSVVDR
>Cre03.g181300.t1.2_Chlamydomonas_reinhardtii_EPSPS
MQLLNQRQALRLGRSSASKNQQVAPLASRPASSLSVSASSVAPAPACSAPAGAGRRAVVVRASATKEKVEELTIQPVKKIAGTVKLPGSKSLSNRILLLAALSEGTTLVKNLLDSDDIRYMVGALKALNVKLEENWEAGEMVVHGCGGRFDSAGAELFLGNAGTAMRPLTAAVVAAGRGKFVLDGVARMRERPIEDLVDGLVQLGVDAKCTMGTGCPPVEVNSKGLPTGKVYLSGKVSSQYLTALLMAAPLAVPGGAGGDAIEIIIKDELVSQPYVDMTVKLMERFGVVVERLNGLQHLRIPAGQTYKTPGEAYVEGDASSASYFLAGATITGGTVTVEGCGSDSLQGDVRFAEVMGLLGAKVEWSPYSITITGPSAFGKPITGIDHDCNDIPDAAMTLAVAALFADRPTAIRNVYNWRVKETERMVAIVTELRKLGAEVEEGRDYCIVTPPPGGVKGVKANVGIDTYDDHRMAMAFSLVAAAGVPVVIRDPGCTRKTFPTYFKVFESVAQH
>Vocar.0015s0299.1.p_Volvox_carteri_EPSPS
MLLGQRCSLRLGRGAPTQKSLVDIIKPAVAATASQHNSPASACATAPKRSGRRAVVAFASATKEKVEELTLQPVKKIEGHVKLPGSKSLSNRILLLAALAEGTTSVKNLLDSDDIRYMVGALKALNVQLEENWETGEMVVHGCGGRFNSSGAELFLGNAGTAMRPLTAAVVAAGRGKFVLDGVARMRERPIQDLVDGLVQLGVDAKCTLGTGCPPVEVNSNGLPTGKVYLSGKVSSQYLTALLMAAPLAVPGGPGGDAIEIIIKDELVSQPYVDMTVKLMERFGVRVERLDGLQHLRIPAGQRYVSPGEAYVEGDASSASYFLAGATITGGTITVEGCGSDSLQGDVRFAEVMGLLGAKVEWSPYSITITGPSASGQPITGIDHDCNDIPDAAMTLAVAALFADRPTAIRNVYNWRVKETERMVAIVTELRKLGATVEEGRDYCIVTPPPGGVAGVKPNVAIDTYDDHRMAMAFSLVAAAGVPVIIRDPGCTRKTFPTYFKVFESVAKH
>43874_Ostreococcus_lucimarinus_EPSPS
MEQLTLKPMKKIEGTVRLPGSKSLSNRILLLAALAEGTTKVENLLDSDDIRYMVDALKVLGLSFTEDRENNILEITGCGGKLPVEGAELFLGNAGTAMRPLTAAVAAAGKGTFILDGVERMRERPIQDLVDGLVQLGVKAECTMGTGCPPVKVEANGLPGGRVELSGSVSSQYLTALLMAAPLCEGSIEIVIVDELISKPYVEMTITLMERFGVKVEKADDLQSFKIQGGQKYISPGSAFVEGDASSASYFLAGATITGGTVTVIGCGSESIQGDTNFAYTMEQMGATLEWGPNSVTCTGPKGPLKAIDVNMNAMPDAAMTLAVAALFADGITTIRDVASWRVKETERMIAICTELRKLGCDVFEGADYCVITPPHKLDPPAKMKANVDIDTYDDHRMAMAFALAACGDVDVVINDPKCTKKTFPTYFDVLKSVAK
>NIATv7_g05371.t1_Nicotiana_attenuata_EPSPS
MAQISNMAQGIQTLYPNSNIHKPQILTFSPSLSFGLKNSAKSMWVLKKDSIFRISASVATTQKPTEIVLQPIKEISGTVKLPGSKSLSNRILLLAALSEGTTVVDNLLSSDDIHYMLGALKTLGLNVEEDSANQRATVEGSGGLFPVGKESNEEIQLFLGNAGTAMRPLTAAVAVAGGNSRYVLDGVPRMRERPIGDLVDGLKQLGAEVDCFLGTKCPPVRIVSKGGLPGGKVKLSGSISSQYLTALLMAAPLALGDVEIETIDKLISIPYVEMTLKLMERFGISVEHSSSWDRFAVRGGQKYKSPGKAYVEGDASSASYFLAGAAVTGGTVTVEGCGTSSLQGDVKFAEVLEKMGAEVTWTENSVTVKGPQRNSSGMKHLRAIDVNMNKMPDVAMTLAVVALFADGPTAIRDVASWRVKETERMIAICTELRKLGATVEEGPDYCIITPPEKLNVTEIDTYDDHRMAMAFSLAACADVPVTINDPGCTRKTFPNYFDVLQQYSKH
>NIATv7_g32918.t1_Nicotiana_attenuata_MurA
MASKFNPLCACLFQDPKQLSPPPKTLIQDPKLIIKGGSTLSGHVSISGSKNSALPILAATLCCSGSSNLKNVPCLSDTRTMASILESLGAQVMTFNGEIVVNTDGLLSVEPDSTEIGKLRGGFFVLGPLLARFGEATVGLPGGCDIGARPVDLYIHGLQALGATVELRDGKVQAHVSNGKGLTGASFRLDCPSVGATETLMMAACLAEGNTVISNAAQEPEIIDLAGFLTNCGAVVEGAGTDTLYISGRRRLYGSEYSIMPDRIEAGTYMLAAAITRSHISMSPVIYSNLTCLLDKLSHAGCKILQLSDDTLELSAVPGATRDNLQGFNIKTHPFPGFPTDLQPLTMALLSTCKGISVIEETVFENRMSHVTELQKFGAKIQVCGSTALVFGKGNASPLCGCQVIATDLRGGMSLVLAGLAAEGCTEISGISHVDRGYESLEMKLQGLGANVTRMTSRIQ
