# Supplementary material for: MurA-catalyzed synthesis of 5-enolpyruvylshikimate-3-phosphate confers glyphosate tolerance in bryophytes
Source: Proc Natl Acad Sci U S A. 2024 Nov 11;121(47):e2412997121. doi: 10.1073/pnas.2412997121 (PMC11588093; doi:10.1073/pnas.2412997121)
Supplement: Supplementary file 3 — Dataset S02 (TXT) [file pnas.2412997121.sd02.txt]

>sp|P0A749|Escherichia_coli_MurA
FRVQGPTKLQGEVTISGAKNAALPILFAALLAEEPVEIQNVPKLKDVDTSMKLLSQLGAKVERNG-SVHIDARDNVFCAPYDLVKTMRASIWALGPLVAFGQGQVSLPGGCTIGARPVDLHISGLEQLGATIKLEEGYVKASVDRLKGAHIVMDKVSVGATVTIMCAATLAEGTTIIENAAREPEIVDTANFLITLGAKISGQGTDRIVIEGVEGGVYRVLPDRIETGTFLVAAAISRGKIICRNAQPDTLDAVLAKLRDAGADIEVGEDISLDMHGKRPKAVNVRTAPHPDMQAQFTLLNLVAEGTGFITEVFENRFMHVPELSRMGAHAEIESNTVICHGVEKLSGAQVMATDLRASASLVLAGCIAGTTVVDRIYHIDRGYERIEDKLRALGA
>sp|C3K8X4|Pseudomonas_fluorescens_MurA
LIITGGARLDGEIRISGAKNSALPILAATLLCDGPVTVANLPHLHDITTMIELFGRMGIEPVIEKLSVEIDPRTKTLIAPYELVKTMRASILVLGPMVAFGEAEVALPGGCAIGSRPVDLHIRGLEAMGATIDVEGGYIKAKAPGLRGANFFFDTVSVTGTENIMMAAALANGRSVLQNAAREPEVVDLANFLIAMGANITGAGTDTITVDGVKPATYKVMPDRIETGTYLVAAAVTGGRVKVKDTDPTILEAVLEKLREAGAEITTGEDIELNMHGKRPKAVNVRTAPYPDMQAQFISLNAIAEGTGAVIEIFENRFMHVYELHRMGAKIQVEGNTAIVTGTEKLKGAPVMATDLRASASLVISALIAGDTLIDRIYHIDRGYECIEEKLQMLGA
>sp|C1DQ65|Azotobacter_vinelandii_MurA
LIITGGHRLDGEIRISGAKNAALPILAATLLADTPVTVCNLPHLHDITTMIELFGRMGVQPVIEKLSVEMDASSKTLVAPYELVKTMRASILVLGPMLAFGEAEVALPGGCAIGSRPVDLHIRGLEALGAQIEMDGGYIKARAPGLRGGHFFFDIVSVTGTENIMMAAALASGRTVLENAAREPEVVDLANFLIGMGAQIKGAGTDTVVIEGVKGGRYSVMPDRIETGTYLVAAVATRGRVKLKDTDPTILEAVLLKLEEAGAQIDTGNNISLDMKGNRPKAVNVRTAPYPDMQAQFISMNAVAEGTGTVIEVFENRFMHVYEMNRMGARILVEGNTAIVTGVPCLKGAPVMATDLRASASLVIAGLVAGDTLIDRIYHIDRGYECIEEKLQLLGA
>sp|B8GZB1|Caulobacter_vibrioides_MurA
IAIIGGAQLNGTIPVSGAKNSAIKLMAASLLTDEPLRLTNMPRLADTRFLGKLLTRLGVQVTEDGQQTLLHAPETSGFAPYDLVRQMRASFNVLGPLVASGQAKVSLPGGCTIGARPVDLHLQAIEALGAKIDLHEGYVYAQAPGLKGAEIRFPFVSVGATEHAMLAAVLADGVSVIHNAACEPELVDLQECLNAMGAKVEGAGTPTVTITGVPGATHAVIPDRIEMGTYAVAAAMAGGEVRLSNARPGLIDALLDKLKEAGASVEETADCIIRRNGQRLTAVDIETAPFPDLQAQFMALMTTAKGESRIREIFENRFMHAPELMRLGADISVSGGEARVRGVDQLEGAQVMATDLRASVSLVIAGLVAGETTVSRIYHLDRGFERLEEKLGACGA
>tr|A0A822V265|Agrobacterium_tumefaciens_MurA
IRITGGNKLNGIIPISGAKNAALPLMIASLLTSDTLTLENVPHLADVEQLIRILGNHGVDISVNGRTVHFTCRTVDTTAPYELVSKMRASFWVIGPLLAEGRARVSLPGGCAIGTRPVDLFIEGLEALGATMEIDGGYINATAPGLIGAVYTFPKVSVGATHVMLMAASLARGTTVIHNAAREPEVVDLAQCLTAMGAKIEGAGTSTITIEGVTGARHRVLPDRIETGTYAMAVAMAGGDVVLEGTRASLLDNALDTLRLAGATISDTETLRVVRNGNGIQPVDIVTEPFPDLQAQFMALMTRSQGVSHITEIFENRFMHVQELARLGAKISLSGQMARIEGVSRLKGAPVMATDLRASVSLVIAGLVAGETMVSRVYHLDRGFERLEEKLTRCGA
>sp|Q55673|Synechocystis_sp._MurA
IEIEGRASLKGEVRISGAKNSALAIMAGTILCSDDCRLSNLPALADIDKMCQILAAIGVNLERDGDRLVVDSSNGHGPAPYELVSQLRASFFVIGPLLSLGMTKVPLPGGCAIGTRPVDLHVRGLQAMGADVHIEHGVVNASIKRLTGAKIYLDYPSVGATETILMAATLAEGETVIDNAAREPEIVDLANFCRSMGAQIRGDGSSRIIINGVESTDFPIIPDRIEAATFLCAGAITHSEISLFPVVPDHLASAIAKLREIGPEVAIDAPRVRLIP-RDLRGTDIETLPYPDMQAQFMALLAVSEGNSVVTEVFENRLQHVAELQRMGANIKLKGNAAFIQGVPFLSGAPVMSTDLRASAALVIAGLAAGKTIVQGLRHLDRGYEDIEGKLRKLGA
>tr|B8HYB2|Cyanothece_sp_MurA
LQIWGHQPLQGQVRISGAKNSALVLMAGALLASEGCRLRNVPALADIASMGEILLALGVKLQRDGDALDIDASHKHYQAPYELVSQLRASFFAIGPLLALGIAKVPLPGGCAIGARPVELHVRGLQALGADVQIEHGVVTAYT-KLRGARIYLDYPSVGATETLMMAATLAEGETLIENAAQEPEVVDLANFCRAMGAKIRGAGTNTISIVGVPGADYQIIPDRIEAGTFLLAGAITQSEISLSPVIPDHLTPVIAKLQAMGARIISDTPTLRIIPAAVHTGTDIETYPYPDMQALFMTLLAVSEGDSLVTEVFENRFGHVPELNRMGADIRLKGSHAFIRGVPFLSGAPVVATDLRAAASLVLAGLAAGQTTIQGLHHLDRGYENLEGKLLQLGA
>jgi|Cyapar1|17722|g17414.t1_Cyanophora_paradoxa_MurA
LVVSGRRPLSGHVTISGAKNSALAIMAGALLSQEPLRLFNVPELGDVKRMGQILASMGCKVSIEAQALCIDPSTTSTCPPPDLVAQLRASFFVIGSLVGCGEARVPLPGGCNIGMRPVELHLRGLQTLGATVELEHGVVHAVAPGLQGAQIFLDYPSVGATETLMMAACYANGETIIQNAAREPEVIDLANFCIALGAKITGAGTGTIVIQGVKGCDYTIIPDRIEAGTMLVAGAMTNSEITMGPVIPSHLSSVISKIEETGCRVVEDTPTLRLVPAQRLRAIDIKTLPYADMQAQFMALTTVCKGRSVITEVFENRMQHAAELARMGGNIKVEGNVAIVTGVEDLSGARVTATDLRASAALVLAGLAAGTTILQKLHHLDRGYDRFDLKLQKLGA
>jgi|Cyapar1|23388|g22894.t1_Cyanophora_paradoxa_MurA
LLVTGRHPLSGHSTISGAKNSALAILAGALLCPEPLRLYNVPPLGDVKRMGMIMSSLGCSVARDADCLHIDASNNSSAPPPDLVSMLRASFFVIGSLIGFGHAEVPLPGGCNIGTRPVELHLRGLQALGCHVELHNGTIYASTGGLKGANIFLDYPSVGATETLMMAACVAEGETVIENAAREPEVEDLANFYNALGANIQGAGTNRIVITGVKGGEYSIIPDRIEAGTMLIAGAITKSEITIGPVVPDHLASVIAKVEETGCRVITESPVLRLVPTQHLRAVDVKTLPYCDMQAQFMALTALCNGRSVVSEVFENRMQHAAELARMGADIKLEGNIAVVTGVDSL----------------------VGTTTVQKLHHLDRGYDQFDAKLRKLGA
>Mp5g14110.1_Marchantia_polymorpha_MurA
LEVSGGSKLSGHVGISGAKNSALAVLAGALCSEEELNLKMIPDLHDIQRMVQVLQSVGVKVKRSASGLTVDASEVSVEPCPEVVRKLRASFFVIGALVGKGEAVVPLPGGCDIGARPIDLHVRGLRALGAQVEIRQDKVYARASRLVGGKFHLDYPSVGATETLMMAASLADGETVLSNVAQEPEVVDLAQFLISCGAKICGVGSSTLVIKGVKSTDFTIIPDRIEAGTFLIAAAITRSSISMSPIIPQHMTAVTNKLQEMGCKLRQTSQSLLISPSQLLSSTSITTLPYPDLQPQFMTLMTSCIGRSVVKEVFESRMRHVEELQKLGAKVVVNKNVAVIRGISSLRGVPVTATDLRAGAALVLAGLAAGTTHIEGINHIDRGYESFDQKLRLLGA
>CepurR40.8G093500.1.p_Ceratodon_purpureus_MurA
FEVEGGIRLSGEVQISGAKNSALAILAGAICSEGQVHLQMIPDLHDIRRMLQVLQSVGVSVQRTSSGFMVDARDTSVEPCAEAVRKLRASFFVIGSLLGRGEAVVPLPGGCNIGARPIDLHVRGLEALGAKVEIRQGKVYARAQNLIGGNFCLDYPSVGATETLMMAAALADGHSTLSNVAQEPEVVDLANFLISCGAFIKGAGTNTLSITGTRGTEYKIIPDRIEAGTFLIAAAITRSAISMSPVIPKHLTSVVEKLRSIGCRVQQTRWSLQISCNEVLRSCEVKTLPYPDLQPQLMSLLTTCSGQSLIEEVFEGRMRHAEELQKLGAQVKVSRNIAIINGKSSLYGAPVLATDLRAGAALVLAGMSSGTTHIEGVGHIDRGYERLDQKLRLLGA
>Pp3c19_10600V3.2.p_Physcomitrium_patens_MurA1
FQVEGGRILSGDVQISGAKNSALAVLAGAICSEGQVHLEMIPDLHDIRRMFQVLMSVGVNVKRTSTGFMIDARHTSVEPCPETVRKLRASFFVIGSLLGKGEAIVPLPGGCNIGARPIDLHVRGLEALGAEVEIRQGKVFARAHNLTGGSFCLDYPSVGATETLMMAAALADGYTTLSNVAQEPEVVDLANFLISCGACIQGAGTSTLSIKGSRGTEYRVIPDRIEAGTFLIAAAITRSSISVNSVIPKHLTSVMEKLLTIGCRIQQTRSSLHIDCTEMLRSCNVKTLPYPDLQPQLMSLLTTCSGQSLLEEVFEGRMRHAEELQKLGADLKVSGNIAIINGQSSLYGAPVLATDLRAGAALVLAGMSAGTTHIQGVGHIDRGYEKLDKKFRLLGA
>Pp3c22_22050V3.2.p_Physcomitrium_patens_MurA2
FEVEGRRRLSGEVNISGAKNSALAVLAGAICSEGQVYLEMIPDLHDVRRMFQVLQSVGVKVQRASSGFMIDAKDTSVEPCSEAVRKLRASFFVIGALLGKGEAVVPLPGGCNIGARPIDLHVRGLEALGADIEIRQGKVFGRALNLTGGSFFLDYPSVGATETLMMAAALADGHTTLSNVAQEPEVVDLANFLNSCGACIQGAGTNTLSISGIRGTEYCVIPDRIEAGTFLIAAAITRSSISMNPVIPKHLASVIEKLRTIGCQIQVTRSSLRINCAEMLRSCNVKTLPYPDLQPQLMSLLTTCSGQSVLEEVFEGRMRQAEELQKLGAQIKMSRNIAIINGKSLLYGAPVLATDLRAGAALVLAGLSAGTTYIEGISHIDRGYEKLDLKLRLLGA
>Sphfalx13G061700.1.p__Sphagnum_fallax_MurA
LEIAGGRTLSGEVKISGAKNSGLAVLAGALCSEQQLCLRMIPDLHDIRRMFQVLQSVGVQVQRTPSSIKVDASNTSVEPCPEAVRKLRASFFVIGALVGKGEAVVPLPGGCNIGARPIDLHVRGLEALGAQVEIRQGKVHARAMHLVGGHFCLDYPSVGATETLMMAAALADGKSTLSNVAQEPEVKDLADFLISCGAIIHGAGTNTLNITGRRGTDYQIIPDRIEAGTFLIAAAITHSTINIAPVVPSHLTSVTSKLCAIGCHIQQTSSGLKINSPQVLRSIDIRTLPYPDLQPQLMSLLTTCNGQSIVEEVFESRMRHVEELQKLGANVKVSQNIAIISGRSSLYGAPVLATDLRAGAALVLAGMAAGTTHIEGVSHIDRGYEKLDQKLRLLGA
>v1.0|170490_Selaginella_moellendorffii_MurA
LEIQGGTVLSGHVQISGAKNSALAVLAGALCTNDQVSLRMVPDLHDIRRMFQVLQSVGVRIRREACDIVIDSRHTSVEPCPDVVRKLRASFFVIGALVGQGEALVPLPGGCNIGARPIDLHVRGLQALGAQVKIRHGKVHARAAKLVGGSFCLDYPSVGATETLMMAAALADGKSTLYNVAQEPEVVDLAEFLNSCGANITGAGTKCLSVEGVPGTSFTIIPDRIEAGTFLMAAAITRSSISMSRVVPRHLVAVVSKLQQIGCKIVQTAPGLEVTCGSRLQSLDVTTLPYPDLQPQMSSLMTTCCGQSIVEEVFENRMRHVEELQKLRAKIRVSKNLAFISGKSSLYGAPVLATDLRAGAALVLAGMAGGVTTIEGVSHIDRGYEKLDVKLAKLGA
>gnl|onekp|SGTW_scaffold_2007131_Ginkgo_biloba_MurA
FVVSGGTTLSGHVHISGAKNSALAVLAGALCSTGISTLQMIPDLHDTRMMMQILRSIGVEVHRSGPEVVVNADNKCVEPCSEAVRKLRASFFVIGPLLAHGKAEVALPGGCNIGARPIDLHLRGLQALGARVEIRQGKVHAHAARLVGGSFYLDYPSVGATETLMMAASLADGETTLSNVAQEPEVVDLAEFLNASGACIQGAGTSNLIIKGMKGTNFAIIPDRIEAGTFFIAAAMTRSSISMSPIVPSHLASVISKLEYIGCRVQPTGPGLQISASKCLRGIDVTTLPYPDLQPQFMTLLTTCSGQSVVEEVFEGRMRHVEELQKLGAKIRVSRNIALVNGKSSLYGVPVEATDLRAGAALILAGMAGGVTHIDGVSHIDRGYENIDAKS--LGA
>gnl|onekp|QPDY_scaffold_2030759_Coleochaete_irregularis_MurA
FEIEGGARLEGHVTISGAKNSALAVLAGALCCNKPLTLRMIPDLHDVRRMFQVMESMGVKIRRSSTAVSVDASSTSVAPCPDAARKLRASLFVIGALVGYGEAVVPLPGGCNIGARPIDFHVRGLRALNADVEIRQGKVHARARRLVGGFFHMDKPSVGATETLMMAACLAEGESILSNTAQEPEVVDLAHFLMSCGAKIKGAGTNCITIQGVPGTDFTVIPDRIEAGTFLVAAAVTRSTIHMSPVCPSHLTAVTDSLMEAGCRIVQTRPALKIIAPPVLKGLNVTTGPHPDCQPQLMTLLTTCDGMSTIKEVFESRMRHVEELQKMGALIKVSGSTAIISGASALYGAPVTATDLRAGASLVLAGMAASLTQVKGVSHIDRGYEHLDEKLRMLGA
>A0A388K298_Chara_braunii_MurA
LEITGGGVLEGHVRISGAKNSALAVLAGALCCEEPLMLRMVPDLHDIRRMFQVLQSVGAKVTRSESVVGIDASGTSSEPCPDTVRKLRASFFVVGSLLAHGEAVVPLPGGCNIGARPIDLHVRGLEALG---------------------------------------------------AREPEVVDLADFLISCGGHIKGAGTNCIVIQGVKSTDFTIIPDRIEAGTFLVAGAICRSEITMSPICVRHLTAVVSKMRSIGCNMRFDRPSLTILPPDNLRGTDVTTLPYPDMQPQLMSLLCLCDGQSVVREVFESRMRHVEELQKMGAKIKVTGSSAIISGGSSLYGAPVIATDLRAGASLVLAGLAAGITHIEGVHHIDRGYEKLDEKLRLLGA
>A0A1Y1I274_Klebsormidium_nitens_MurA
LEVTGGHALEGRVRISGAKNSALAVLAGALCCEEPVVLRMVPDLHDIKRMKQVLESVGATVKRSDSCVLVDASETSVEPCPDVVRKLRASFFVLGPLLAMGKAVVPLPGGCNIGARPIDLHTNGLRALGAEVERKHGKIYAYAKRLVGGHVHMDFPSVGATETIIMGAVLADGDTTITNCAQEPEVRDLADFLNACGARIRFASNNTICIQGVKSAEFTVIPDRIEAGTFLTAAAITRSTISMSPVYPTHLAAVISKLQAIGCRIMELGPSVKIECPPNLRSSEINTLPFPDMQPQLMALLTTCSGTSHITEVFESRMRHAEELQKLGAKIIVKGKEARVYGQSSLYGVEVEATDLRAGAALVLAGLAAGRTHIQGLHHVDRGYEQFDKKLRGLGA
>gnl|onekp|AZZW_scaffold_2004738_Chlorokybus_atmophyticus_MurA
LEVAGRAQLSGHVRISGAKNSALVVLAGALLCSEEVVLRSVPRLQDIRRMGQLLQSVGAKFQHDGHTAVIDASTTSSEPRADTVRQLRASFFVIGALLATGEAVLPLPGGCNIGARPIDLHVRGLQALGADVQIKHGRVHAKA-KLTGASFYLDFPSVGATETLMMAAVLAEGESVFANVAQEPEVVDLANFLISMGAQIKGAGTNCIVVNGVKPAEFTIIPDRIEAGTFLVAGAITNSSLSLAPVIPQHLTAVISKLQACGCSVVPDGPRLRIIPTESLRAADITTLPYPDMQPQFMSLLVHAQGVSTIREVFEKRMRHAEELQRLGANIKLSGSAATIYGRKALWGAPVTATDLRAGAALVLAGMAAGVTTIDGLEHIDRGYELLDEKLRNLGA
>gnl|onekp|KYIO_scaffold_2009312_Mesostigma_viride_MurA
LEVGGRAKLQGHVRISGAKNSALAVMAGALLCPEPLTLRMVPDLKDCHRMGKVLESVGCKFEMDGETCRIDASHTSCEPTASAVRKLRASFFAIGPLLALGEAALPLPGGCNIGARPIDLHIKGLQALGAQIEISHGKVHARA-KLVGARIYMDYPSVGATETLMMAACLAEGETTIWNVAQEPEVVDLADFLTTMGAIISGAGTNCISVTGVKVTDFTIIPDRIEAGTFLIAGAITNSTISLSPVIPRHITAIIAKLR----------PQLRIEPAQRLMPVDITTLPYPDMQAQFMSLLLHADGMSTVREVFENRLRHVEELQLMGANVKLVGNCASVYGQRALFGVPVTATDLRAGAALILAGLAAGVTVVEGMHHVDRGYQKLDAKLRGLGA
>Ceric.03G094400.1.p_Ceratopteris_richardii_MurA
FKVTGKCKLSGHVHISGAKNAALAVIAGSLCSSEDIRLRNIPNLLDVSIMLQILKSLGVYVHSSGNDVHINARESTSEPCEKSVQKIRAGFFVLGALLGNGEAVLALPGGCAIGTRPIDLHLRGLEALGARVEVRQGNVYAWVGRLKGGTFCMDFPSVGATESLMMAACLADGKSVLSNVAKEPEVTDLANFLISCGAKIDGVGSNTLVIQGVTGADYTIIPDRIEAGTFLIAAAITRSSLTVSPTIPAHLTSVIRQLRNIGCKLTEPNSMLQIVCSSSLNNLEVATGPYPDLQPQLMSLATTCIGQSIVKEIFEKRMGHVEELMKLGARINVTKNMAVIQGTSGLVGTKLKANNLRAGSALILAGMAAGVSIIEGVSHVDRGHEGLDHKLRLLGA
>Solyc07g062543.1.1_Solanum_lycopersicum_MurA
LVVNGGSTLSGHVTVSGSKNSALPILAATLCCSGSSNLKNVPCLSDTRTMASILESLGAQVMSCGGDLVVNTDGVSVEPDLSYIGKLRGGFFVIGPLLAFGEATVGLPGGCDIGARPIDFYIHGLRALGATVELRDGKVQAHVSGLTGASFRLGYPSVGATETLMMAACMAEGKTVISNAAQEPEIIDLAGFLTNCGAVVEGAGTDTLYITGRRGCEYSIMPDRIEVGTYMLAAAITRSCISISPVPHSNLTCLLDKLSGAGCKILQLSDTLVLSAVDDLRGFNIKTNPFPDLQPLTMALLSTCKGVSVIEEVFENRMSH----------------------------------------------------------------------------
>tr|A0A1S4CK49|Nicotiana_tabacum_MurA
LVINGGSTLSGHVSISGSKNSALPILAATLCCSGSSNLKNVPCLSDTRTMASILKSLGAQVTTFNGEIVVNTDGLSLEPDSTEIGKLRGGFFVLGPLLAFGEATVGLPGGCDIGARPIDLYIHGFQALGATVELRDGKVQAHVSGLTGASFRLDCPSVGATETLMMAACLAEGNTVISNAAQEPEIIDLAGFLTNCGAVVEGAGTDTLYISGRRGSEYSIMPDRIEAGTYMLAAAITRSYISMSPVIYSNLTCLLDKLSCAGCKILQLSDTLELSAVDNLQGFSIKTHPFPDLQPLTMALLSTCKGISVIEEVFENRMSHVTELQKFGAKIQVCGSTALVFGKSSLCGSQVIATDLRGGMSLVLAGLAAGCTEISGISHVDRGYESLEMKLQGLGA
>NIATv7_g32918.t1_Nicotiana_attenuata_MurA
LIIKGGSTLSGHVSISGSKNSALPILAATLCCSGSSNLKNVPCLSDTRTMASILESLGAQVMTFNGEIVVNTDGLSVEPDSTEIGKLRGGFFVLGPLLAFGEATVGLPGGCDIGARPVDLYIHGLQALGATVELRDGKVQAHVSGLTGASFRLDCPSVGATETLMMAACLAEGNTVISNAAQEPEIIDLAGFLTNCGAVVEGAGTDTLYISGRRGSEYSIMPDRIEAGTYMLAAAITRSHISMSPVIYSNLTCLLDKLSHAGCKILQLSDTLELSAVDNLQGFNIKTHPFPDLQPLTMALLSTCKGISVIEEVFENRMSHVTELQKFGAKIQVCGSTALVFGKSPLCGCQVIATDLRGGMSLVLAGLAAGCTEISGISHVDRGYESLEMKLQGLGA
>sp|P70965|Bacillus_subtilis_MurA1
IIVRGGQKLNGTVKVEGAKNAVLPVIAASLLAEEKSVICDVPTLSDVYTINEVLRHLGADVHFENNEVTVNASYLQTEAPFEYVRKMRASVLVMGPLLATGHARVALPGGCAIGSRPIDQHLKGFEAMGAEIKVGNGFIEAEVKRLQGAKIYLDFPSVGATENLIMAAALAEGTTTLENVAKEPEIVDLANYINGMGGKIRGAGTGTIKIEGVEGVKHHIIPDRIEAGTFMVAAAITEGNVLVKGAVPEHLTSLIAKMEEMGVTIKDEGE-LRVIGPKELKPIDIKTMPHPDMQSQMMALLLRASGTSMITEVFENRFMHAEEFRRMNGDIKIEGRSVIINGPVQLQGAEVAATDLRAGAALILAGLVAGHTRVTELKHLDRGYVDFHQKLAALGA
>sp|P19670|Bacillus_subtilis_MurA2
LNIAGGDSLNGTVHISGAKNSAVALIPATILANSEVTIEGLPEISDIETLRDLLKEIGGNVHFENGEMVVDPTSISMPLPNGKVKKLRASYYLMGAMLGFKQAVIGLPGGCHLGPRPIDQHIKGFEALGAEVTNEQGAIYLRAERLRGARIYLDVVSVGATINIMLAAVLAEGKTIIENAAKEPEIIDVATLLTSMGAKIKGAGTNVIRIDGVKGCKHTIIPDRIEAGTFMIAGAAMGKEVIIDNVIPTHLESLTAKLREMGYHIETSDDLLIVGGQKNLKPVDVKTLVYPDLQQPMTALLTRAKGTSVVTDIYSARFKHIDELRRMGANMKVEGRSAIITGPVELQGAKVKASDLRAGACLVVAGLMAGVTEITGLEHIDRGYSSLEKKLEGLGA
>sp|B1IBM3|Streptococcus_pneumoniae_MurA
IVINGGLPLQGEITISGAKNSVVALIPAIILADDVVTLDCVPDISDVASLVEIMELMGATVKRYDDVLEIDPRGQNIPMPYGKINSLRASYYFYGSLLGFGEATVGLPGGCDLGPRPIDLHLKAFEAMGATASYEGDNMKLSAKGLHGASIYMDTVSVGATINTMIAAVKANGRTIIENAAREPEIIDVATLLNNMGAHIRGAGTNIIIIDGVEGTRHQVIPDRIEAGTYISLAAAVGKGIRINNVLYEHLEGFIAKLEEMGVRMTVSED-IFVEEQSNLKAINIKTAPYPDLQQPLTPLLLRANGRGTIVDIYEKRVNHVFELAKMDADISTTNGHILYTGGRDLRGTSVKATDLRAGAALVIAGLMAGKTEITNIEFILRGYSDIIEKLRNLGA
>tr|R7HIM8|Mycoplasma_sp_MurA
IKINGGKPLQGEISIGGAKNSAVALIPAALLANSKCRIEKIPDISDKDALFDILKVLNVDFKFNDKEVIIDPTNKNVLIPEDLSNKLRASYYFMGVLLAFKKVEIFFPGGCNIGQRPIDLHLKGFEALGAKISHDEDTHKYTLENLKGTRINLDFASVGATINIMFAASMAEGITTISNAAKEIEIINIAQFLNKMGAKIEGAGTSVITIEGVKGANIDVIPDRIEAGTYLMIGAMIGNNLTVSGVIPSQIEALFDKFDDMGIKYLIEGN-VTISKCDNIKPINIKTLVYPDLGQPISVLLTQANGTSYFEEIWENRMQHVKYLNKMGANITLKDNSSIIIGPSKLKGCEINATDLRGGAALVMAGLIAGTTKITNIEYILRGYENLAKKLKQVGA
>jgi|MicpuC2|36311_Micromonas_pusilla_MurA
LAVSPCASLRGVVPIAGAKNAVLALLAGALACGDEVVLRDVPGLADVRAMIDVLRSVGARVDVGGEDVHARAEDLRASPSADAVAKLRASFFAAGPILAAGRVSMPLPGGCAIGARPVDLHLDGFRALGAVVEVSRGVVEARAGKLRGAGTHMRFPSVGATHAIVMAASLAVGDTTIVNAAAEPEIEDLAAMLNASGAKIRGAGTSVITIEGVGGCAHDAIPDRIEAGTMLVVAACVGSTLTLSPVIPEHMTATTALLIDAGCSIDVGDETITPPPRGGLRAVDFTTAPYPDMQPQLCVLNACAEGVAIVREVFESRWSHVPELRRMGVEVDADGDDAVANGARGLRRADVRGSDLRASAALIVAGL-AGPTRVAGLAHLDRGYEGLDAKLRGVGA
>sp|P9WJM1|Mycobacterium_tuberculosis_MurA
FVVTGGNRLSGEVAVGGAKNSVLKLMAATLLAEGTSTITNCPDILDVPLMAEVLRGLGATVELDGDVARITAPDPKYDADFAAVRQFRASVCVLGPLVGCKRARVALPGGDAIGSRPLDMHQAGLRQLGAHCNIEHGCVVARA-TLRGAEIQLEFPSVGATENILMAAVVAEGVTTIHNAAREPDVVDLCTMLNQMGAQVEGAGSPTMTITGVPPTEHRVIGDRIVAATWGIAAAMTRGDISVAGVDPAHLQLVLHKLHDAGATVTQTDA-FRVTQYERPKAVNVATLPFPDLQPMAIALASIADGTSMITEVFEARFRFVEEMIRLGADARTDGHHAVVRGLPQLSSAPVWCSDIRAGAGLVLAGLVAGDTEVHDVFHIDRGYPLFVENLVSLGA
>jgi|Ulvmu1|457|UM001_0464.1_Ulva_mutabilis_MurA
YKIRGGQALHGTLTVSGSKNSALAVITASLLAASETTLHNVPNLQDVRSTVSILQSLGVRVQHETGPLTLDTSQLAAHPPDSLVQQTRSSFLLVGPLLAVSHVSIAQPGGCRLGSRPVDLHLHVLKSMGVCVRRHNDRFHFTLGSLMGAHIHIGYPSVGATCMFLLTAAAARGPSTLENAAHEPEVQDLAHMLSCMGADIRGAGTSRLKVHPPHGCDCTIMPDRIEAGTFMAAAAATGSCLVVEPVVPAHMHAVIDTMQAAGCRVDLSPLAVIEPQAGPLRAVDVFAEPFGDLQPQFTAVMAASGGSAVVTDVFEDRMGHVRMLRAMGADIECRSKREVVVPVPQLRGAGLHAADLRAGAALVLAALAAGESRIDNVGQISRGYAGMHAKLAGVGA
>tr|A0A2A2HQQ4|Methanosarcina_spelaei_MurA
EYVIQQSQLHGKVKISGAKNSALRLLAASLLTKEKIELTNYPKLLDAQIHVGMLEALGKNCEISEDKIIIYEKETPLSVLNWKKRSIRNTLLILGALVSIGEAKVPLPGGCNLGERKFDLHEMILRNMGAKVWIENDMLCAKAEGLKGTDIFLPIRSTGATENAIICGCLAEGITRVWNPHIRPEILDLVNFLSKMGAKIQVFGQEHIEITGVEGVKYSVIPDNMEAITWLIATVITGGDIEIVNFPFRDLEVPLIHLRESGAKYYIGDN-LIVRGG-APYPIEISTGPYPDMQPLFAVYGACAKGSSKIIDRFPGRYCYASELARMGLKYNINGNILEIIGGNQLNGAQVRALDLRAGIALALAGLVAGETRISDAWQIERGYDNFMEKLISLGG
>sp|O51428|Borreliella_burgdorferi_MurA
YIVEGGYKIGGQITASGNKNAALPCILAALLTDEEVILENIPNINDVKVVLDILNDIGADIAREGNTLKIKVLNVKTEIDSSFTDLIRASILLLGPFVSFGKIDMALPGGDVIGKRRLDTHFYGLCKLGAKLSTKDRRIVLKA-KLVGAEMFLDEASVTATENIIMAAVLAEGNTVIMNAACEPHVQDLCNMLNSMGANILGIGSNVLEIKGVKGTVFRIGADFMQVGSLISLAALTGGELEIKKADPQHFRLIRHVYSRLGINFEYDREVYVRNKQELKVKLDIDDGPWPDLMSIIVVTATQVEGTVLVFEMFESRMFFVDKLIKMGARIVLCDPHVVVTGKSSLKGNVLSSPDVRAGMSLLIAAFVAGRSEIQNVYQIERGYEDVVNKLINLGA
>tr|Q9L1U5|Streptomyces_coelicolor_MurA1
LLVHGGTPLEGEIRVRGAKNLVPKAMVAALLGSAPSRLRNVPDIRDVRVVRGLLQLHGVTVRPEPGELVLDPTHESANVADAHAGSSRIPILFCGPLLHLGHAFIPGLGGCDIGGRPIDFHFDVLRQFGAKIEKRADGQYLEAPRLRGTKINLPYPSVGATEQVLLTAVLAEGVTELSNAAVEPEIEDLICVLQKMGAIIAMDTDRTIRVTGVDGYTHRALSDRLEAASWASAALATEGNVYVRGAQQRSMMTFLNTFRKVGGAFEIDDEIRFWHPGGRLKSIALETDVHPDWQQPLVVALTQATGLSIVHEVYESRLGFTSALNQMGAHIQLYRECAVVSGPTKLEGADLVIPDLRGGFSYLIAALAAGTSRVHGIDLINRGYENFMDKLVELGA
>sp|Q3KLP3|Chlamydia_trachomatis_MurA
IKVFGETVLRGSVRVSGAKNATTKLLVASLLSDQRTILKNVPNIEDVRQTVDLCRVLGAIVEWQAQVIEIHTPRLLSKVPPQFSCVNRIPILLLGALLRCPYGFVPILGGDAIGPRTLHFHLEGLKKLGAEIVISDEGYWASAPGLVGAHITLPYPSVGATENLILASVGAQGRTIIKNAALEVEIIDLIVFLQKAGMEITTDNDKTIEIFGCQSVEHSIIPDKIEAASFGMAAVVSQGRIFVEQARHEHMIPFLKVLRSIGGGFSVHENIEFFYDKPLKGGVLLETDVHPDWQQPFAVLLSQSEGCSVIHEVHENRLGYLKGLVKMGAHCDLFHECAVIHGPTPLQATDLVIPDLRAGFAYVMAALITGASWIENTEMLDRGYTDWRGKLERLGA
>tr|Q8CJP9|Streptomyces_coelicolor_MurA2
LRVVGGRRLSGAIDVKTSKNACVALLCASLLNKGRTVLRRVARIEEVYRLLEVLNSIGVRTRWDGTDLEIVPPALDMEAIAEAAVRTRSIIMFLGPLLHMERFRLPYAGGCDLGTRTIEPHMIALRRFGLDVAATEGHYHAVVDQVRPDPIVLTERGDTVTENALLAAARHDGVTVIRNASSNYMVQDLCFFLEALGVRVEGIGTTTLTVHGMPAVDYSPSEDPVEAMSLLAAAVVTESELTVRRVPIEFLEIELAVLEEMGLDHDRTPEDLTVRPSKLEAPIDIHPMPFPDNVPFFAAIAASAQGQTLIHDVYDNRAIYLTDLNRLGGRLQLLDPHVLVEGPTRWRAAEMMCPALRPAVVVLLAMMAAGTSVLRNVYVINRGYEDLAERLNSIGA
>sp|P0A6D3|Escherichia_coli_EPSPS
LTLQPIARVDGTINLPGSKSVSNRALLLAALAHGKTVLTNLLDSDDVRHMLNALTALGVSYTLDRTRCEIIGNGGPLHAEELFLGNAGTAMRPLAAALCLGSNDIVLTGEPRMKERPIGHLVDALRLGGAKITYLENYPPLRLQGFTGGNVDVDSVSSQFLTALLMTAPLAPEDTVIGDLVSKPYIDITLNLMKTFGVEIENQHYQQFVVKGGQSGTYLVEGDASSASYFLAAAAIKGGTVKVTGIGRNSMQGFADVLEKMGATICWGDDYISCTRG-ELNAIDMDMNHIPDAAMTIATAALFAKGTTTLRNIYNWRVKEATELRKVGAEVEEGHDYIRITPPEKLNFAEIATNDHRMAMCFSLVALSDTPVTILDPKCTAKTFPDYFEQLARISQ
>tr|B8BW66|Thalassiosira_pseudonana_EPSPS
LTVTPIATLEGTVTLPGSKSLSNRCLLLAALSSGNTRVENLLESDDIRYMLEALDTLKVPVERIDKSVTVTGQAGPINSPELFLGNAGTAMRPLAAALCMGEGKFVLDGVPRMRERPISDLIDGLKQLGADVSCVTGCPPVTINGLKGGKASISKMSSQFLSSLLMASPAVDGDVTIDELISAPYVSLTIGLMKKFGVNVKIEGTPSFIIGADESESILVEGDASSASYFLAGAAITGGTVTVRGCGSDSVQGFANVMEQMGATVTWAPESITITRDTKLKGVDVDCGKIPDAAMTLAVAALFAEGPTTIRNVYSWRLKEVAECTKLGATVEEFEDYCIIHPPKDNENVVIETDDHRMAMTFSLAACGGVNVIIHDPGCTGKTFPTYFEMLGSIAS
>lcl|Mp6g04140.1_EPSPS_Marchantia_polymorpha_EPSPS
IELPPVKNISGTIKLPGSKSLSNRVLLLAALAEGTTVVDNLLDSDDVRYMVGALNQLGLKLTEETKQIIVEGCGGLFPVGELFLGNAGTAMRPLTAAVAVGKAKYILDGVPRMRERPIGDLVEGMKQLGADVSCSTQCPPVHVNGLPGGTVRLSAVSSQYLTALLMAAPLAREDIEIDELVSKPYVDMTLKLMERFGVKVERYDWKRFSIKGGQSGTAYVEGDASSASYFLAGAAITGGKVTVEGCGSSSLQGFAEVLGQMGCKVDWTEYSVSVTGPKRLKAIDVNMNAMPDVAMTLAVVALFADGTTAIRDVGNWRVKEVTELGKIGAIVEEGQDYCIITPPEKLQDAAIDTDDHRMAMAFSLAACGDSKIIIRDPGCTRKTFPDYFEKFAQFSS
>AT1G48860.1_EPSPS_Arabidopsis_thaliana_EPSPS
IVLQPIREISGLIKLPGSKSLSNRILLLAALSEGTTVVDNLLNSDDINYMLDALKRLGLNVETENNRAVVEGCGGIFPASELYLGNAGTAMRPLTAAVTAGNASYVLDGVPRMRERPIGDLVVGLKQLGADVECTTNCPPVRVNGLPGGKVKLSSISSQYLTALLMSAPLALGDVEIDKLISVPYVEMTLKLMERFGVSVEHSSWDRFFVKGGQSGNAYVEGDASSASYFLAGAAITGETVTVEGCGTTSLQGFAEVLEKMGCKVSWTENSVTVTGPRHLRAIDVNMNKMPDVAMTLAVVALFADGPTTIRDVASWRVKECTELRKLGATVEEGSDYCVITPPKKVKTAEIDTDDHRMAMAFSLAACADVPITINDPGCTRKTFPDYFQVLERITK
>sp|P23981|Nicotiana_tabacum_EPSPS1
IVLQPIKDISGTVKLPGSKSLSNRILLLAALSKGRTVVDNLLSSDDIHYMLGALKTLGLHVEDENQRAIVEGCGGQFPVGQLFLGNAGTAMRPLTAAVTVGHSRYVLDGVPRMRERPIGDLVDGLKQLGAEVDCFTNCPPVRIVGLPGGKVKLSSISSQYLTALLMAAPLALGDVEIDKLISVPYVEMTLKLMERFGVSVEHTSWDKFLVRGGQSGKAYVEGDASSASYFLAGAAVTGGTVTVEGCGTSSLQGFAEVLEKMGAEVTWTENSVTVKGPKHLRAVDVNMNKMPDVAMTLAVVALFADGPTAIRDVASWRVKECTELRKLGATVVEGSDYCIITPPEKLNVTEIDTDDHRMAMAFSLAACADVPVTIKDPGCTRKTFPNYFDVLQQYSK
>Solyc01T002708.1_Solanum_lycopersicum_EPSPS1
IVLEPIKDISGTVKLPGSKSLSNRILLLAALSEGRTVVDNLLSSDDIHYMLGALKTLGLHVEDENQRAIVEGCGGQFPVGQLFLGNAGTAMRPLTAAVTGGHSRYVLDGVPRMRERPIGDLVDGLKQLGAEVDCSTNCPPVRIGGLPGGKVKLSSISSQYLTALLMAAPLALGDVEIDKLISVPYVEMTLKLMERFGVFVEHSSWDRFLVKGGQKGKAFVEGDASSASYFLAGAAVTGGTVTVEGCGTSSLQGFAEVLEKMGAEVTWTENSVTVKGPKHLRAIDVNMNKMPDVAMTLAVVALFADGPTTIRDVASWRVKECTELRKLGATVVEGSDYCIITPPEKLNVTEIDTDDHRMAMAFSLAACADVPVTIKDPGCTRKTFPDYFEVLQKYSK
>sp|P23281|Nicotiana_tabacum_EPSPS2
---------------------------------------------------------------------------------------------LTAAVAVGNSRYVLDGVPRMRERPIGDLVDGLKQLGAEVDCFTKCPPVRIVGLPGGKVKLSSISSQYLTALLMAAPLALGDVEIDKLISVLYVEMTLKLMERFGISVEHSSWDRFVVRGGQSGKAYVEGDASSASYFLAGAAVTGGTVTVEGCGTSSLQGFAEVLEQMGAEVTWTENSVTVKGPKHLRAIDVNMNKMPDVAMTLAVVALFADGPTAIRDVASWRVKECTELRKLGATVEEGPDYCIITPPEKLNVTEIDTDDHRMAMAFSLAACADVPVTINDPGCTRKTFPNYFDVLQQYSK
>NIATv7_g05371.t1_Nicotiana_attenuata_EPSPS
IVLQPIKEISGTVKLPGSKSLSNRILLLAALSEGTTVVDNLLSSDDIHYMLGALKTLGLNVEEDNQRATVEGSGGLFPVGQLFLGNAGTAMRPLTAAVAGGNSRYVLDGVPRMRERPIGDLVDGLKQLGAEVDCFTKCPPVRIVGLPGGKVKLSSISSQYLTALLMAAPLALGDVEIDKLISIPYVEMTLKLMERFGISVEHSSWDRFAVRGGQKGKAYVEGDASSASYFLAGAAVTGGTVTVEGCGTSSLQGFAEVLEKMGAEVTWTENSVTVKGPKHLRAIDVNMNKMPDVAMTLAVVALFADGPTAIRDVASWRVKECTELRKLGATVEEGPDYCIITPPEKLNVTEIDTDDHRMAMAFSLAACADVPVTINDPGCTRKTFPNYFDVLQQYSK
>LOC_Os06g04280.1_EPSPS_Oryza_sativa_EPSPS
IVLQPIREISGAVQLPGSKSLSNRILLLSALSEGTTVVDNLLNSEDVHYMLEALKALGLSVEAVAKRAVVVGCGGKFPVEQLFLGNAGTAMRPLTAAVTAGNATYVLDGVPRMRERPIGDLVVGLKQLGADVDCFTECPPVRVKGLPGGKVKLSSISSQYLSALLMAAPLALGDVEIDKLISIPYVEMTLRLMERFGVKAEHSSWDRFYIKGGQSGNAYVEGDASSASYFLAGAAITGGTVTVQGCGTTSLQGFAEVLEMMGAKVTWTDTSVTVTGPKHLKAVDVNMNKMPDVAMTLAVVALFADGPTAIRDVASWRVKERTELTKLGASVEEGPDYCIITPPEKLNITAIDTDDHRMAMAFSLAACADVPVTIRDPGCTRKTFPNYFDVLSTFVR
>GBI00027950_EPSPS_Ginkgo_biloba_EPSPS
IVLQPVKEINGTVRLPGSKSLSNRILLLAALSEGATIVDNLLDSDDVRYMLGALKALGLNVQEESNRAIVEGCAGLFPVGELFLGNAGTAMRPLTAAVTAGKARYILDGVPRMRERPIGDLVVGLKQLGADVGCVTDCPPVYINGLPGGTVKLSSISSQYLTALLMTAPLALGDVQIDKLVSIPYVEMTLKLMERFGVTVDRHGWEHFSIKGGQSGKAFVEGDASSASYFLAGAAITGGTVTVEGCGTSSLQGFAEVLEKMGAKVTWSDNSVTVTGPKHLHGIDVNMNKMPDVAMTLAVVALFADGPTAIRDVANWRVKECTELRKLGATVEEGPDYCIITPPERLNVTSIDTDDHRMAMAFSLAACGDVPVTINDPGCTRKTFPDYFDVFGRVAQ
>Solyc05T002200.1_Solanum_lycopersicum_EPSPS2
IVLQPIKEISGTVKLPGSKSLSNRILLLAALSEGTTVVDNLLSSDDIHYMLGALKTLGLQVEDDSQQAVVEGCGGLFPAAQLFLGNAGTAMRPLTAAVAGGNSRYVLDGVPRMRERPISDLVDGLKQLGAEVDCFTKCPPVRIGGLPGGKVKLSSISSQYLTALLMAAPLALGDVEIDKLISVPYVEMTLKLMERFGISVEHNSWDRFFVRGGQKGKAYVEGDASSASYFLAGAAVTGGTITVEGCGTNSLQGFAEVLEKMGAEVTWTENSVTVKGPKHLHAIDVNMNKMPDVAMTLAVVALFADGPTAIRDVASWRVKECTELRKLGATVEEGPDYCIITPPEKLNMAARGKPSQTTLMSFSSTPSIEATSI-----CSRENFPC----MSKCKE
>A0A2K1IIY4_PHYPA_Physcomitrium_patens_EPSPS1
ITLQPIKTISGKIKLPGSKSLSNRTLLLAALSEGETVVENLLDSEDVRYMIGALKTLGYDIHEAENRCVIKGSGGVFPVAKLFLGNAGTAMRPLTAAVTAGNASYELDGVPRMRERPIVDLVMGLQQLGADVTCTPNCPPVLINGLPGGTVRLSKVSSQYLSALLMAAPLALGDVEIDKLVSVPYVDMTLRLMERFGVKVDRHGWERFSIKGGQSGSAYVEGDASSASYFLAGAAVTGGTITVEGCGTTSLQGFAEVLEKMGATVQWGDHTVTVTGAKRLKAIDVDMNAMPDVAMTLAVLGLFADGPVAIRDVENWRVKEVDELTKLGAEVEEGQDYCIVTPPKRITPAKVDTDDHRMAMAFSLAACGDTAITIRDPGCTRKTFPTYFTELEKLCQ
>A0A2K1IVJ1_PHYPA_Physcomitrium_patens_EPSPS2
ITLQPIKTISGTIKLPGSKSLSNRTLLLAALSEGTTVVENLLDSEDVRYMVAALQTLGFKIEEAANRLVIEGEGGVFPIANLFLGNAGTAMRPLTAAVVAGNVSYVLDGVPRMRERPIIDLVAGLQQLGADVKCTPNCPPVIINGLPGGTVHLSKVSSQYLSALLMAAPLALGDVEIDKLVSVPYVDMTLRLMERFGVKVERHGWERFSIKGGQSGNAYVEGDASSASYFLAGAAVTGGTITVEGCGTSSLQGFAAVLEKMGAKVEWTEHSVTVTGAKRLKSIDVDMNAMPDVAMTLAVLGLFSDGPVAIRDVENWRVKEVDELTKLGAEVEEGQDYCIVTPPKRITPAKIETDDHRMAMAFSLAACGDVPITILDPGCTRKTFPTYFTELEKLCQ
>A0A388L719_CHABU_EPSPS_Chara_braunii_EPSPS
IVLKPIKSISGTVRLPGSKSLSNRLLLLAALAEGETSVENLLDSDDVRYMLAALKELGVPWSEAANSVVVQGCAGRFPVGKLFLGNAGTAMRPLTAAVAAGGARYVLDGVPRMRERPIGDLVDGLQQLGAKATCVSNCPPVAVDGLPGGTVRLSAVSSQYLTALLLAAPLALGNVEIDTLVSVPYVEMTLKLMERFGVKVERYGWERFSIRGGQSGVAFVEGDASSASYFLAGAAITGGSVLVEGCGTDSLQGFAGVLERMGAKVEWTAHSVRVTGACRLRGIDVDMVSMPDVAMTLAVVAAFASGPTAIRNVGTWRVKECTELQKLGARVEEGPDYCIIHPPEAIKSAEIDTDDHRMAMAFSLAACGPSSITIRDPGCTSKTFPTYFDVFGELSS
>A0A1Y1IKX4_KLENI_EPSPS_Klebsormidium_nitens_EPSPS
LVIEPIRSIEGTVKLPGSKSLSNRLLLMAALAQGRTRVENLLDSDDVRYMLGALTALGIELHEQENRVEVTGCGGVFPVAELFLGNAGTAMRPLTAAVAVGHRRYVLDGVRRMRERPILDLVAGLRQLGADVHMLTSGPPVEVNGLPGGKVGLSAVSSQYLTALLMAAPLAAGDTRIDQLVSVPYVDMTLKLMSRFGVEVERDAWRWFQVRGGQSATVYVEGDASSASYFLAGAAATGGTVTVEGCGADSLQGFAGVLEQMGAHVEMTPHSVTVTGARRLRGIDIDMNAMPDVAMTLAVLGLFADGPVAIRNVANWRVKECTELRKLGATVEEGLDFCIVHAPGAVVPAAIDTDDHRMAMAFSLAACGDARVTIRDPKCTRKTFPDYFDVLASVTR
>Cre03.g181300.t1.2_Chlamydomonas_reinhardtii_EPSPS
LTIQPVKKIAGTVKLPGSKSLSNRILLLAALSEGTTLVKNLLDSDDIRYMVGALKALNVKLEEEAGEMVVHGCGGRFDSAELFLGNAGTAMRPLTAAVVAGRGKFVLDGVARMRERPIEDLVDGLVQLGVDAKCTTGCPPVEVKGLPTGKVYLSKVSSQYLTALLMAAPLAGDAIEIDELVSQPYVDMTVKLMERFGVVVERLGLQHLRIPAGQTGEAYVEGDASSASYFLAGATITGGTVTVEGCGSDSLQGFAEVMGLLGAKVEWSPYSITITGPKPITGIDHDCNDIPDAAMTLAVAALFADRPTAIRNVYNWRVKEVTELRKLGAEVEEGRDYCIVTPPPGKANVGIDTDDHRMAMAFSLVAAAGVPVVIRDPGCTRKTFPTYFKVFESVAQ
>Vocar.0015s0299.1.p_Volvox_carteri_EPSPS
LTLQPVKKIEGHVKLPGSKSLSNRILLLAALAEGTTSVKNLLDSDDIRYMVGALKALNVQLEEETGEMVVHGCGGRFNSAELFLGNAGTAMRPLTAAVVAGRGKFVLDGVARMRERPIQDLVDGLVQLGVDAKCTTGCPPVEVNGLPTGKVYLSKVSSQYLTALLMAAPLAGDAIEIDELVSQPYVDMTVKLMERFGVRVERLGLQHLRIPAGQRGEAYVEGDASSASYFLAGATITGGTITVEGCGSDSLQGFAEVMGLLGAKVEWSPYSITITGPQPITGIDHDCNDIPDAAMTLAVAALFADRPTAIRNVYNWRVKEVTELRKLGATVEEGRDYCIVTPPPGKPNVAIDTDDHRMAMAFSLVAAAGVPVIIRDPGCTRKTFPTYFKVFESVAK
>jgi|Ulvmu1|4501|UM002_0227.1_Ulva_mutabilis_EPSPS
LVVEPIKKISGEVRLPGSKSLSNRALLLAALAEGTTVVENILDSDDIRYMVGALKQLGVELEEPNSQLTVRGCAGVFPSAELYLGNAGTAMRPLTAAVAAGRGEFVLDGVERMRERPIADLVDGMVQLGVDAECTTGCPPVRVAGLPAGKISISAVSSQYLTALLMAAPLATEEQGIDELVSKPYVEMTIKLMEKFGIVVNRVGLQKLHIPGMQTGSVFVEGDASSASYFLAGATMTGGKIRVVGCGSESVQGFAEVMRLMGAHVEYEPNAITLTGPLPLKNFDHNCNDIPDAAMTAAVAALLADGPTAIRDVYNWRVKEVNELTKLGAKVEEGEDYCIITPPEGNEGVEIETDDHRMAMAFALAACCGTPVTILDPKCTKKTFPSYFDVLDSVVD
>jgi|MicpuC2|45646_Micromonas_pusilla_EPSPS
LYLEPIKKIEGTVTLPGSKSMSNRILLLSALAEGKTKVLNLLDSDDIRYMVDALKQLGLEITEANNILEIEGCAGKIPVAELFLGNAGTAMRPLTAAVAAGDGTFILDGVERMRERPIEDLVDGLKQLGVDAECTTGCPPVKVNGLPGGRVELKSVSSQYLTALLMSAPLSTGDIEIDILVSKPYIDMTVKLMERFGVEVGVFDMQRFVVKGGQTGEAFVEGDASSASYFLAGATITGGKVKVIGCGTDSLQGFADTMGLMGAKVEWGKNDVTVTGPGKLKAIDVNMNAMPDAAMTLAVAALYADGVTTIRDVASWRVKECTELRKLGCDVFEGEDYCVITPPASNEGIDVDTDDHRMAMAFSLAACGGVGVTINDPTCTKKTFPNYFDALAEVCV
>43874_Ostreococcus_lucimarinus_EPSPS
LTLKPMKKIEGTVRLPGSKSLSNRILLLAALAEGTTKVENLLDSDDIRYMVDALKVLGLSFTEENNILEITGCGGKLPVAELFLGNAGTAMRPLTAAVAAGKGTFILDGVERMRERPIQDLVDGLVQLGVKAECTTGCPPVKVNGLPGGRVELSSVSSQYLTALLMAAPLCEGSIEIDELISKPYVEMTITLMERFGVKVEKADLQSFKIQGGQKGSAFVEGDASSASYFLAGATITGGTVTVIGCGSESIQGFAYTMEQMGATLEWGPNSVTCTGPGPLKAIDVNMNAMPDAAMTLAVAALFADGITTIRDVASWRVKECTELRKLGCDVFEGADYCVITPPHKKANVDIDTDDHRMAMAFALAACGDVDVVINDPKCTKKTFPTYFDVLKSVAK
>40435_EPSPS_Cyanophora_parodoxa_EPSPS
LVLRPIKTVNGVLDLPGSKSLSNRILLLSALSEGTTMVENLLDSDDVRMMVGALHTMKIPLEEAAKKVKVTGCGGKWPVEELFLGNAGTAMRPLTAAVCLGKGRFVLDGIQRMRERPIIDLVDGLQQLGVKISCSTGCPPVVVEGLPGGETRLSAISSQFLSAILMAAPYAKGDVRIDKLVSVPYVEMTVRLMERFGVKVECADYQSFLIRAGQSGTAFVEGDASSASYFLSLAAITGGSVTLKGCGTESLQGYAKVMEMMGARVEWTPHSVALTGTGELRGIDIDMNAMP-AAMSLAVVALFAKGRTAIRNIYNWRVKEATELRKLGATVEEGEDYIVIDPPAGVHAAAIDTDDHRMAMAFSLAACGDAEA------------------------
>A0A5J4Z8J0_PORPP_EPSPS_Porphyridium_purpureum_EPSPS
LRLEPIGKISGEIDLPGSKSLSNRMLLLAALARGTTVVENLLDSDDVQYMLAALKELGVECSVAAKKAVVKGCAGAWPAAELFLGNAGTAMRPLAAAVCAGHGTFVLDGTPRMRERPIKDLVDALQQLGAKVTCSTGCPPVRVEGLPGGVARVSKISSQYLSALLMVAPLAKSEVTLDELVSVPYVLMTVNLMKRFGVHVEVNEKTSFTIPAGQSGTVFVEGDASSASYFSAGGAITGGPMKVLGCGSESIQGFTRVLEKMGAKVEWSANSITVSRDVKLRGVDVDCGDIPDAAMTLAVVALFADGKTAIRNVYNWRVKEVTELRKLGAHVEEGHDYCIIDPPARNPDVAIDTDDHRMAMCFSLAACAGVPVVINDPKCTKKTFPTYFDELARVSS
>sp|Q9L213|Streptomyces_coelicolor_EPSPS2
LTIRTLTGFDETVRVLGSKSYTNRYLAIASLSGQETVIDNALLSDDTVYFSRAIETFGVTCDIATARIRVTPTGRPMRAPDIFVGGAGTPLRFLISMAGHADGTTIITGNARMQERPMGDLLKALPALGVDATAVNGSPPVRVVSFKGGATSISAVSSQFTSSLIINALRAQTDTEIDDLVSKPYVEMTLAGLAEMGVSVDRDGYRRFTVPSGQGGQVTVEPDASGMSYFLAAAAILQSRVVIPGIGAGSHQGLVQALERMGCRTEVGDDSITVTGG-PLRGIDIDMEAMPDVVPSLAIVAAYAEGTTRITNIASLRVKETTELRKMGIDVEEHSDAMYITGG--PHGAVIDTDDHRIAMTFAIGGLRTEGVVIKDPGCVAKSFPAFWQTLDTLHP
>tr|C3KAY1|Pseudomonas_fluorescens_EPSPS1
TVTPPNAPLNGKVAPPGSKSITNRALLLAALAKGTSRLSGALKSDDTRHMSVALRQMGVTIDEPDDTFVVTGQG-KLQLPPLFLGNAGTAMRFLTAAVATVEGTVVLDGDDYMQKRPIGPLLETLGQNGIQVDSPTGCPPVTVHKIKAKRFEIDGLSSQYVSALLMLAACGEAPIEVKDIGARGYVDLTLDCMRAFGAQVEAVNDTTWRVPGGYAHDYLIEPDASAATYLWAAEVLTGGRIDIGVAAQDFTQPAQAVIAQF----------------PNMQAT-VVGSQMQDAIPTLAVLAAFNNTPVRFTELANLRVKEHDGLNEIGLATIEGDDLLVASDPGTSCTALIDTADHRIAMCFALAGLKVSGVKIQDPDCVGKTYPEYWNALGSLGV
>tr|A0A822V2S7|Agrobacterium_tumefaciens_EPSPS
TITPPGHPLSGKVEPPGSKSITNRALLLAGLAKGKSRLTGALKSDDTLYMAEALREMGVKVTEPDATFVVEGTG-VLQQPPLFLGNAGTATRFLTAAAALVDGAVIIDGDEHMRKRPIMPLVEALRSLGVEAEAPTGCPPVTVCGFPKGSVTIDNLSSQYVSALLMAAACGDKPVDIEEIGAKGYIDLTTSAMEAFGAKIERVSNAIWRVPTGYATDFHIEPDASAATYLWGAELLTGGAIDIGTPADKFTQPAYEVMAKF----------------PHLPAE-IDGSQMQDAIPTIAVLAAFNETPVRFVGIANLRVKESLGLNEIGLAHEEGDDLIVHSDPGQTVDASIDTADHRIAMSFALAALKIGGIAIQNPACVGKTYPAYWKALASLGV
>sp|Q6LXY8|Methanococcus_maripaludis
LVVKKTPYIKGILSAPPSKSYTHRAVICASLANGLSNLKNPLNGADCLSSAHACEMFGAEIGLGNEKWIVMGSE--LKTPIVDIGNSGTTLRILTGISSISNGYTVLTGDDSIRKRPMQPLLDALKQLGLICFSTNGTAPIVVKKISSNVVEIRDMSSQFITSLMMTLPFSEDDSEITPLKSEPYLNITIDVLDKFGVKIGKINKSGYKIKGNQPCDYTIEGDYSSASYLVAAGVLLNSDIVIKNVFKDSKQGIIEIVKKMGADVEINDDNVKITGPYELNGIEIDVTDIPDLVPTIAVLGCFAKGKTVVYNGEHVRLKETAELSKMGARIEEKKDGLIITGVHKLNGAKLKTHDHRLVMAFTIAGMLAGETIIEGEDSVKISFPDFVDKMKSIGS
>tr|A0A2A2HRB4|Methanosarcina_spelaei_EPSPS
RVSIDKSLIKGEVFAPPSKSYTHRAVALAALSK-ESTIRHPLISADTLATVRASEMFGASVEREEDKLIIHGINGKPNVPVIDAANSGTTLRFMTAIAAFTDGVTVLTGDASLRTRPNGPLLEVLNKLGVKACSTNERAPLVVKGLKGKDVSIDSISSQFISALLITCPLAENSTTLGKLKSRPYVDVTLEMLELAGIKVHIDNGTRFIIPGKQFKDYTVPGDFSSASYLLAAAAMTNGEITVKNL-FPSKQGIIEILRQMGADITWDKENVTVKGGRQLKATTFDAGASPDLVPTVAVLAAVAEGTSRIENAEHVRYKEATELPKLGVDLKEERESLTITGG-KLHGAAVHGDDHRIVMALSIAGMVAGSTTIDTTEAVSISYPGFFKDMCSLGA
>sp|Q9HQC1|Halobacterium_salinarum_EPSPS
HATVSPSRVRGRARAPPSKSYTHRALLAAGYADGETVVRDPLVSADTRATARAVELLGGAAARENGDWVVTGFGSRPAIPVIDCANSGTTMRLVTAAAALADGTTVLTGDESLRARPHGPLLDALSGLGGTARSTNGQAPLVVDPVSGGSVALPDVSSQFVTALLMAGAVTETGIETTELKSAPYVDITLDVLDAFGVGASET-AAGYRVRGGQGAEYAVPGDFSSASYLLAAGALAAAAVVVEGM-HPSAQGIVDVLERMGADIDWDTEVITVQRS-ELSGVEVGVADTPDLLPTIAVLGAAADGTTRITDAEHVRYKEAESLSKLGASVEERPDELVVRGGTELSGASVDGGDHRLVMALAVAGLVAGETTIAGSEHVDVSFPDFFEVLAGLGA
>tr|A0A558G929|Haloferax_volcanii_EPSPS
DAHVTPSRVAGRTRAPPSKSYTHRAVLAAGYSD-EAVVRDALVSADTKATMRAVEAFGGSVDRDGQTVEVAGFGGRPGTPVVNCENSGTTMRLVTGCAALGEGLTVLTGDASLRSRPHGPLLDAVFDLDGRAESTNGQAPLVVGGMTGGTVEIPDVSSQFITALLMAGAVTEEGIDVTELKSSPYVDITLELLADFGVEATRT-DAGFSVPGGQGGAYSVPGDFSSISYLLAAGAVAGADVVIEGA-RPSAQGIVDIVRDMGATVDWDEDELVVSAA-DLTGTTVDVGDTPDLLPTIAVLGAVADGDTVIENCEHVRFKEAEELAEMGANVTEQRDRLTIHGGTDLVGAAVDGGDHRIVMSLAVAGLVAGETTIAGSEHVDVSFPNFFEAMRDLGA
>sp|Q5JFT3|Thermococcus_kodakarensis_EPSPS
MIIRPVDEVRGELNAPPSKSYTHRAYFLALLAEGESTIENPLVCDDTLATIEAIRSFGAGVDG---KTVVPPEE------FVYARESGTTARFSTALAGGIGGKTLIDGARRLRERPMDGLVKALKGLGAEVDGF---LPLTVKPVKSGRVSVDSKSSQFVSGLLLLGAEVGLKVEARNPVSKPYIEMTLRTMEAFGVEFERE-GFSFEVPGVKGTRYKVPGDYSTASFFLAAGALYG-KVRVNNLLREDVQAFLDALEEFGARVKRGRDYVKVEGG-ELKAVALDCSDFPDSFPILAVVAAYAEGRSVIRA-RQLRFKEAVNLSRMGVKVRELEDGLEIEGG-RPRGAKVETNDHRIAMAMSIAALGAGPSIIEDTESVSKSHPGFFDDLRRLLE
>sp|Q9V1H1|Pyrococcus_abyssi_EPSPS
MIIERVDEVRGKVKAPPSKSYTHRAYFLSLLADSPSKVMNPLISEDTIASLDAISKFGAQVNG---NKIIPPQE------KIDARESGTTARISLAVASLARGTSVITGKGRLVERPFKPLVDALRSLKVKISGE---LPIAVENPVGEYVKVDSLSSQFGTAMLILASKIGLTVEMLNPVSRPYIEVTLKVMESFGIEFERN-GFKVKVPGIRGSKFHVPGDYSSASFFLAAGALYG-KVKVSNLVKDDPQAIIDILEEFGADVKVGRKYVVVERN-EMKPINVDCSNFPDLFPILAVLASYAEGKSVITG-RQLRLKEAVNLRKAGIKVKELPNGLEIVGG-KPRGFTVESNDHRIVMAMAILGLGAGKTIIKDPHVVSKSYPSFFLDLRRVLN
>sp|Q8U0A0|Pyrococcus_furiosus_EPSPS
LRIVPPKEIQGEVIAPPSKSYTHRGYFLSLLADEKSIVERPLISDDTLATIDAIRAFGADLIE---EVVYPPEE------YIFARDSGTTARISIIVSSLAKGVSVIDGREQLRRRPMEDGVSSLRMIGVEAIGK---LPVKVFRISAKEVSIVEKSSQFATGFLILAAKIGLKVEIVKPVSKPYIEMTLKTMEEFGVKYDKAERLVIFVPGVKGTKFKVPGDYSSAANFLVAGALYG-KIRVRNLMRDDVQAILNILREYGAKVKVKDEYVEVESN-ERNPLNVDCSNFPDLFPLLAVLAAYAEGKSVIRG-RQLRIKEAVNLSRAGIRVRELSDGLEIWGG-QPKGFRGKTNDHRITMALAILALGAGESIIPETKSIAKSYPNFFEDLMRVIK
>sp|P20691|Bacillus_subtilis_EPSPS
MKRDKVQTLHGEIHIPGDKSISHRSVMFGALAAGTTTVKNFLPGADCLSTIDCFRKMGVHIEQSSSDVVIHGKGDALKEPLLDVGNSGTTIRLMLGILA-RPFYSAVAGDESIAKRPMKRVTEPLKKMGAKIDGRGEFTPLSVSSLKGIDYVSPVASAQIKSAVLLAGLQAEGTTTV-----HKSRDHTERMLSAFGVKLSED-QTSVSIAGGQAADIFVPGDISSAAFFLAAGAMVPNRIVLKNVGLNPTRTIIDVLQNMGAKLEIKPSDLIIETS-SLKAVEIGGDIIPDEIPIIALLATQAEGTTVIKDAAELKVKEVSELRKLGAEIEPTADGMKVYGKTLKGGAAVSSGDHRIGMMLGIASCITEPIEIEHTDAIHVSYPTFFEHLNKLSK
>sp|B1IBM3|Streptococcus_pneumoniae_EPSPS
KLKTNIRHLHGSIRVPGDKSISHRSIIFGSLAEGETKVYDILRGEDVLSTMQVFRDLGVEIEDKDGVITIQGVGAGLKAPALNMGNSGTSIRLISGVLA-ADFEVEMFGDDSLSKRPMDRVTLPLKKMGVSISGQRDLPPLRLKNLRPIHYELPIASAQVKSALMFAALQAKGASVI-----ECTRNHTEDMLKQFGGHLSVD-SKKITVQGPQGQKVVVPGDISSAAFWLVAGLIVPNRLVLQNVGINETRTIIDVIRAMGGKLEITEITLTVESS-DLKGTEIGGALIPDELPIIALLATQAQGVTVIKDAEELKVKEADALNSMGADITPTADGMIIKGKSALHGARVNTGDHRIGMMTAIAALLVGEVELDRAEAINTSYPSFFDDLESLIH
>sp|Q59975|Synechocystis_sp._EPSPS
---AQGVALTGRLRVPGDKSISHRALMLGAIATGETIIEGLLLGEDPRSTAHCFRAMGAEISELNSKIIVQGRGGQLQEPVLDAGNSGTTMRLMLGLLAQKDCLFTVTGDDSLRHRPMSRVIQPLQQMGAKIWARGKFAPLAVQQLKPIHYHSPIASAQVKSCLLLAGLTTEGDTTV-----ALSRDHSERMLQAFGAKLTIDVTHSVTVHGPAGQRVVVPGDISSAAFWLVAASILPGELLVENVGINPTRTVLEVLAQMGADITPENEDLRVRAS-HLQGCTFGGEIIPDEIPILAVAAAFAEGTTRIEDAAELRVKEASELGKMGAKVTEFDDGLEIQGGSPLQGAEVDSTDHRIAMALAIAALGSGQTIINRAEAAAISYPEFFGTLGQVAQ
>tr|B8HMP2|Cyanothece_sp_EPSPS
SLTPATISLRGTLSVPGDKSISHRALMLGALAEGETQIQGLLLGEDPRSTAACFRALGAEISALNSLVRVKGIGGQLLEPVLDAGNSGTTLRLMLGILAHPHRFFTVTGDRSLRSRPMKRVVTPLQEMGAMIWGRGSLAPLAVQQLRSIRYSSPIASAQVKSCLLFAGLMIEGETTV-----ALSRDHSERMLRAFGAQIEVDHSHSVTVVGPAGQSVIVPGDISSAAFWLVAAAIAPDELVLENVGVNPTRTVLEVLEQMGAEIKQENHDLRVRSS-TLKACQIGGDLIPDEIPILAVAATFARGTTVIRDAAELRVKEASQLSRMGAQVRELPDGLEITGGTPLTGAEVDSGDHRIAMSLAIAALQAGTTWIKGGEVAAISYPDFAPTLQRLYS
>tr|C3K6J8|Pseudomonas_fluorescens_EPSPS2
FLANPGGRLSGRIRVPGDKSISHRSIMLGSLAEGVTEVEGFLEGEDALATLQAFRDMGVVIEGPHHRVTIHGVGHGLKPAPIYLGNSGTSMRLLSGLLA-QRFDSVLTGDASLSKRPMNRVAKPLRDMGAVIETGEGRPPLTIRALKGLTYAMPMASAQVKSCLLLAGLYAEGKTAV-----APTRDHTERMLRGFGYPVAVE-GATASLESGHATHIEVPGDISSSAFFLVAASIAEGELLLEHVGVNPTRTVIEILRLMGADITLENQDLRVRAA-SLKGIEIPEALVPDEFPVLFVAAACAEGRTVLRGAQELRVKEADGLLALGVKCEPTPDGIIIDGG-LMGGGDVHAGDHRIAMAFSVASLRAAPIRIHDCANVATSFPNFLTLCAQVGI
>tr|C1DRR2|Azotobacter_vinelandii_EPSPS
YLALPGGHARGHIRVPGDKSISHRSIMLGSLAEGTTEVEGFLEGEDALATIQAFRDMGVVIEGPHHRVTVHGVGHGLKAPPLYLGNSGTSMRLLSGLLA-QPFDTVLTGDASLSKRPMNRVAKPLREMGAEIEAGEGRPPLTIKRLTGMHYQMPMASAQVKSCLLLAGLYAGGETSV-----APTRDHTERMLRGFGYPVKVE-GSKVTVESGHATQIEVPADISSATFFLVAATIAEDELLLEHVGINPTRTSIEILKLMGADITLENPDIRVRSA-RLQGIEIPLDLVPDEFPVLFVAAACAEGRTVLRGAEELRVKEADGLRALGVKAEPTPDGIAIEGG-PIGGGEIYSGDHRIAMSFSIASLRAAPIRIHDCANVATSFPNFIALAKHVGI
>sp|B8H6A8|Caulobacter_vibrioides_EPSPS
LKSAPGGALRGIVRAPGDKSISHRSMILGALATGTTTVEGLLEGDDVLATARAMQAFGARIEREGVRWRIEGKG-GFEEPVIDCGNAGTGVRLIMGAAA-FAMCATFTGDQSLRGRPMGRVLDPLARMGATWLGRKGRLPLTLKNLRGLNYTLPMASAQVKSAVLLAGLHAEGGVEV-----EATRDHTERMLRAFGAEVIVETFRHVRLPEGQGTHVAVPGDPSSAAFPLVAALIVPGEVTVEGVMLNELRTLFTTLQEMGADLVISNVDITARYS-QLKGVVVPPERAPDEYPILAVAAAFASGETVMRGVGEMRVKEANGLKACGVQVVEEPEGFIVTGTPPKGGATVVTGDHRIAMSHLILGMAAAEVAVDEPGMIATSFPGFADLMRGLGA
>sp|Q9K4A7|Streptomyces_coelicolor_EPSPS1
PAPHASGAVDATVHVPGSKSVTNRALVLAALASEPGWLRRPLRSRDTLLMAEALRTLGVEIEETGEFWRVIPAG--LRGPTVDVGNAGTVMRFLPPVATLADGAVRFDGDPRSYERPLHGVIDALRVLGARIDDDRGALPLTVHALEGGPVEIDSSSSQFVSALLLSGPRFNQGVEVSALPSMPHIRMTVDMLRAVGAQVDTPEPNVWRVPGALGRDLTVEPDLSNAQPFLAAALVTGGKVVIPDWPSRTTQPLREIFTDMGGSCELTDFGLVFTGSGAIHGIDVDLSEVGELTPGIAAVAALADSPSTLRGVAHLRLHETKEINELGGDVTETADGLHIRPR-RLHGGVFHTDDHRMATAGAVLGLAVEGVQIENVATTAKTLPDFPDLWTGLGA
>sp|P9WPY5|Mycobacterium_tuberculosis_EPSPS
PAPTAPTPVRATVTVPGSKSQTNRALVLAALARGASTISGALRSRDTELMLDALQTLGLRVDGVGSELTVSGR--IEPGPRVDCGLAGTVLRFVPPLAALGSVPVTFDGDQQARGRPIAPLLDALRELGVAVDGT---LPFRVRSLAGGTVAIDSASSQFVSGLLLSAASFTDGLTVSSLPSAPHIAMTAAMLRQAGVDIDDSTPNRWQVPGPVARRWDIEPDLTNAVAFLSAAVVSGGTVRITGWPRVSVQPILAILRQLNAVVIHADSSLEVRGPTGYDGFDVDLRAVGELTPSVAALAALASSVSRLSGIAHLRGHESTEINRLGGTCRETPDGLVITAT-PLRPGIWRAADHRMAMAGAIIGLRVAGVEVDDIAATTKTLPEFPRLWAEMVG
>sp|Q3KLZ0|Chlamydia_trachomatis_EPSPS
DLLISPSIPYGEIAVPPSKSHSLRAILFASLSKGTSIIENCLFSPDSQAMLTACEKMGAHVRRIGDSLHIQGNPDPHHCHYFHMGNSGIALRFLTALSTLSPTPTLITGSHTLKRRPIAPLLSSLKQLGAHIRQKSSSIPFTIHPLSPGHVTISGQDSQYASALAITAALAPYPLSFENLKERPWFDLTLDWLHSLNISFLRD-QDSLTFPGGQSFSYSVPGDYSSAAFLASFGLLSSSPTILRNLSSQDSQGLFSLLKQLGAHILIGKHHIEMHPS-SFSGGEIDMDPFIDALPILAVLCCFAKNPSRLYNALGAKDKEAHELQKMGGSVHPTRDGLYIKPS-RLHGAVVDSNDHRIAMALAVAGVHAGQTLLCNTQCINKSFPYFVIAAQTLHA
>tr|R1DKI2|Emiliania_huxleyi_EPSPS
EALARLKAAPAQIAIPGSKSITNRAIVLAALGDGAVTLQGALWSEDTEAMTECMRTLGINVEVANRRITVHGCGGVVPPGELFVANAGTAARFLTAMVCLGSGVYRLSGVPRMHERPQAELVRALRALGYRVDTPNERLPALVHGPRPGPVLVSSDSSQFASALLLSSARGGWVVSTSNPDELPYVEMTRRLVETF--------------PHG-GGDFQVEPDASSASYFHAANALFPDHLPVRVLGGTGWQIFPRLAPTAAAEG------------DGDGGAAADPAKRAPRVMTAIAIAPLASQPHAFASLGVLRKQERDELRKCKASVEEATDTLSIAPTASLGDATVATHDHRMAMCFATLALKVRGIKIEGPRCVRKTVPSFFQILAALGV
>sp|C3MZF0|Sulfolobus_islandicus_EPSPS
IVRIYPSEISGTIKAPQSKSLAIRLIFLSLFT--RIHLHNLVLSEDVIDAINSVRALGVEVKN--NSEFIPP--EKLEIKFIKLKGSGTTLRMLIPIVAAIGGEVTIDAEESLRRRPLKRIVEALTNYGISFSSS---LPLTITKLSSYNIKISDESSQYISGLIYALHILNGG-SIPPISSKSYILLTVDLFNRFGSNVKFY-GNKIHIPNNLEFQGEVAGDYGLASFYALSALVSGGRTTIVNLEPKEYFGIVKILKEMGATSEYLDGKWYVEAKDKYSSIKVNIDDAPDLAMTIAGLAAIAEGTSEITGIERLRIKERKVLGLYGVGSEVKSNSILIFGIRMLSSPITDCNDHRVAMMSSALALVNG--VITSAECVSKSNPNYWQDLLSLNA
